# Supplementary material for: Pre-existing T cell-mediated cross-reactivity to SARS-CoV-2 cannot solely be explained by prior exposure to endemic human coronaviruses
Source: Infect Genet Evol. 2021 Nov;95:105075. doi: 10.1016/j.meegid.2021.105075 (PMC8428999; doi:10.1016/j.meegid.2021.105075)
Supplement: Supplementary Table S1 — Curated metadata of the 2572 viral records in the Coronaviridae. [file mmc3.zip › Table_S1_V2.csv]

Accession	Species	Genus	Genus_clean	Length	Authors	Publications	Geo_Location	Host	Isolation_Source	Collection_Date	GenBank_Title	Species_clean	Host_taxID
NC_038861	Alphacoronavirus 1	Alphacoronavirus	Alphacoronavirus	28586	Almazan,F., Gonzalez,J.M., Penzes,Z., Izeta,A., Calvo,E., Plana-Duran,J., Enjuanes,L.	10805807	USA:Indiana	Sus scrofa	unknown		Transmissible gastroenteritis virus complete genome, genomic RNA	Alphacoronavirus 1	9823
NC_035191	Wencheng Sm shrew coronavirus	Alphacoronavirus	Alphacoronavirus	25995	Wang,W., Lin,X.D., Liao,Y., Guan,X.Q., Guo,W.P., Xing,J.G., Holmes,E.C., Zhang,Y.Z., Lin,X.-D., Zhang,Y.-Z.	28637760	China	Suncus murinus	unknown	2015	Wencheng Sm shrew coronavirus isolate Xingguo-101 ORF1ab polyprotein, spike glycoprotein, envelope protein, membrane protein, and nucleocapsid protein genes, complete cds	Wencheng Sm shrew coronavirus	9378
NC_034972	Coronavirus AcCoV-JC34	Alphacoronavirus	Alphacoronavirus	27682	Ge,X.Y., Yang,W.H., Zhou,J.H., Li,B., Zhang,W., Shi,Z.L., Zhang,Y.Z., Ge,X.-Y., Zhang,Y.-Z., Yang,W.-H., Zhou,J.-H., Shi,Z.-L.	28549438	China	Apodemus chevrieri	unknown	2011-10	Coronavirus AcCoV-JC34, complete genome	Coronavirus AcCoV-JC34	129246
NC_034440	Bat coronavirus	Unknown	Betacoronavirus	29642	Anthony,S.J., Gilardi,K., Menachery,V.D., Goldstein,T., Ssebide,B., Mbabazi,R., Navarrete-Macias,I., Liang,E., Wells,H., Hicks,A., Petrosov,A., Byarugaba,D.K., Debbink,K., Dinnon,K.H., Scobey,T., Randell,S.H., Yount,B.L., Cranfield,M., Johnson,C.K., Baric,R.S., Lipkin,W.I., Mazet,J.A., Gilardi,K.V., Wells,H.L., Hicks,A.L., Byarugaba,D., Mazet,J.K.	28377531	Uganda	Pipistrellus hesperidus	feces	2/20/2013	Bat coronavirus isolate PREDICT/PDF-2180, complete genome	Bat coronavirus	294653
NC_032730	Lucheng Rn rat coronavirus	Alphacoronavirus	Alphacoronavirus	28763	Lin,X.D., Wang,W., Hao,Z.Y., Wang,Z.X., Guo,W.P., Guan,X.Q., Wang,M.R., Wang,H.W., Zhou,R.H., Li,M.H., Tang,G.P., Wu,J., Holmes,E.C., Zhang,Y.Z., Wang,C.Q., Ge,S., Mei,S.H., Shi,M., Lin,X.-D., Zhou,R.-H., Guo,W.-P., Zhang,Y.-Z.	28384506, 25463600	China	Rattus norvegicus	unknown	2013	Lucheng Rn rat coronavirus isolate Lucheng-19, complete genome	Lucheng Rn rat coronavirus	10116
NC_028752	Human coronavirus 229E	Alphacoronavirus	Alphacoronavirus	27395	Sabir,J.S.M., Lam,T.Y., Ahmed,M.M., Li,L., Shen,Y., AboAba,S., Qureshi,M.I., Abu-Zaid,M., Zhang,Y., Khiyami,M.A., Alharbi,N.S., Hajrah,N.H., Sabir,M.J., Mutwakil,M.H.Z., Kabli,S.A., Alsulaimany,F.A.S., Obaid,A.Y., Zhou,B., Smith,D.K., Holmes,E.C., Zhu,H., Guan,Y.	26678874	Saudi Arabia	Camelus dromedarius	unknown	2015-03	Camel alphacoronavirus isolate camel/Riyadh/Ry141/2015, complete genome	Human coronavirus 229E	9838
NC_028806	Alphacoronavirus 1	Alphacoronavirus	Alphacoronavirus	28111	Boniotti,M.B., Papetti,A., Lavazza,A., Alborali,G., Sozzi,E., Chiapponi,C., Faccini,S., Bonilauri,P., Cordioli,P., Marthaler,D.		Italy	Sus scrofa	unknown	9/4/2009	Swine enteric coronavirus strain Italy/213306/2009, complete genome	Alphacoronavirus 1	9823
NC_016996	Common moorhen coronavirus HKU21	Deltacoronavirus	Deltacoronavirus	26223	Woo,P.C., Lau,S.K., Lam,C.S., Lau,C.C., Tsang,A.K., Lau,J.H., Bai,R., Teng,J.L., Tsang,C.C., Wang,M., Zheng,B.J., Chan,K.H., Yuen,K.Y., Woo,P.C.Y., Lau,S.K.P., Lam,C.S.F., Lau,C.C.Y., Tsang,A.K.L., Lau,J.H.N., Teng,J.L.L., Tsang,C.C.C., Zheng,B.-J., Chan,K.-H., Yuen,K.-Y.	22278237	China: Hong Kong	Gallinula chloropus	unknown	2007	Common-moorhen coronavirus HKU21, complete genome	Common moorhen coronavirus HKU21	9123
NC_016993	Magpie-robin coronavirus HKU18	Deltacoronavirus	Deltacoronavirus	26689	Woo,P.C., Lau,S.K., Lam,C.S., Lau,C.C., Tsang,A.K., Lau,J.H., Bai,R., Teng,J.L., Tsang,C.C., Wang,M., Zheng,B.J., Chan,K.H., Yuen,K.Y., Woo,P.C.Y., Lau,S.K.P., Lam,C.S.F., Lau,C.C.Y., Tsang,A.K.L., Lau,J.H.N., Teng,J.L.L., Tsang,C.C.C., Zheng,B.-J., Chan,K.-H., Yuen,K.-Y.	22278237	China: Hong Kong	Copsychus saularis	unknown	2007	Magpie-robin coronavirus HKU18, complete genome	Magpie-robin coronavirus HKU18	343929
NC_016991	White-eye coronavirus HKU16	Deltacoronavirus	Deltacoronavirus	26041	Woo,P.C., Lau,S.K., Lam,C.S., Lau,C.C., Tsang,A.K., Lau,J.H., Bai,R., Teng,J.L., Tsang,C.C., Wang,M., Zheng,B.J., Chan,K.H., Yuen,K.Y., Woo,P.C.Y., Lau,S.K.P., Lam,C.S.F., Lau,C.C.Y., Tsang,A.K.L., Lau,J.H.N., Teng,J.L.L., Tsang,C.C.C., Zheng,B.-J., Chan,K.-H., Yuen,K.-Y.	22278237	China: Hong Kong	Zosterops japonicus	unknown	2007	White-eye coronavirus HKU16, complete genome	White-eye coronavirus HKU16	36299
NC_016995	Wigeon coronavirus HKU20	Deltacoronavirus	Deltacoronavirus	26227	Woo,P.C., Lau,S.K., Lam,C.S., Lau,C.C., Tsang,A.K., Lau,J.H., Bai,R., Teng,J.L., Tsang,C.C., Wang,M., Zheng,B.J., Chan,K.H., Yuen,K.Y., Woo,P.C.Y., Lau,S.K.P., Lam,C.S.F., Lau,C.C.Y., Tsang,A.K.L., Lau,J.H.N., Teng,J.L.L., Tsang,C.C.C., Zheng,B.-J., Chan,K.-H., Yuen,K.-Y.	22278237	China: Hong Kong	Anas penelope	unknown	2008	Wigeon coronavirus HKU20, complete genome	Wigeon coronavirus HKU20	8838
NC_016992	Sparrow coronavirus HKU17	Deltacoronavirus	Deltacoronavirus	26083	Woo,P.C., Lau,S.K., Lam,C.S., Lau,C.C., Tsang,A.K., Lau,J.H., Bai,R., Teng,J.L., Tsang,C.C., Wang,M., Zheng,B.J., Chan,K.H., Yuen,K.Y., Woo,P.C.Y., Lau,S.K.P., Lam,C.S.F., Lau,C.C.Y., Tsang,A.K.L., Lau,J.H.N., Teng,J.L.L., Tsang,C.C.C., Zheng,B.-J., Chan,K.-H., Yuen,K.-Y.	22278237	China: Hong Kong	Passer montanus	unknown	2007	Sparrow coronavirus HKU17, complete genome	Sparrow coronavirus HKU17	9160
NC_016994	Night heron coronavirus HKU19	Deltacoronavirus	Deltacoronavirus	26077	Woo,P.C., Lau,S.K., Lam,C.S., Lau,C.C., Tsang,A.K., Lau,J.H., Bai,R., Teng,J.L., Tsang,C.C., Wang,M., Zheng,B.J., Chan,K.H., Yuen,K.Y., Woo,P.C.Y., Lau,S.K.P., Lam,C.S.F., Lau,C.C.Y., Tsang,A.K.L., Lau,J.H.N., Teng,J.L.L., Tsang,C.C.C., Zheng,B.-J., Chan,K.-H., Yuen,K.-Y.	22278237	China: Hong Kong	Nycticorax nycticorax	unknown	2007	Night-heron coronavirus HKU19, complete genome	Night heron coronavirus HKU19	8901
NC_014470	Bat coronavirus BM48-31/BGR/2008	Unknown	Betacoronavirus	29276	Drexler,J.F., Gloza-Rausch,F., Glende,J., Corman,V.M., Muth,D., Goettsche,M., Seebens,A., Niedrig,M., Pfefferle,S., Yordanov,S., Zhelyazkov,L., Hermanns,U., Vallo,P., Lukashev,A., Muller,M.A., Deng,H., Herrler,G., Drosten,C.	20686038	Bulgaria	Rhinolophus blasii	unknown	2008	Bat coronavirus BM48-31/BGR/2008, complete genome	Bat coronavirus BM48-31/BGR/2008	519037
NC_012936	Murine coronavirus	Betacoronavirus	Betacoronavirus	31250	Spiro,D., Halpin,R., Wang,S., Hostetler,J., Overton,L., Tsitrin,T., Katzel,D., Sarmiento,M., Sitz,J., Amedeo,P., Caler,E., Lorenzi,H., Schobel,S., Sundaram,J., Weiss,S.			Rattus norvegicus	unknown		Rat coronavirus Parker, complete genome	Murine coronavirus	10116
MT300186	Severe acute respiratory syndrome-related coronavirus	Betacoronavirus	Betacoronavirus	29759	Bailey,A.G., Caro-Vegas,C., Thompson,C., Dittmer,D., Eason,A.B., Juarez,A., Landis,J.T., McNamara,R.P., Miller,M.B., Moorad,R., Pluta,L.J., Seltzer,T.A., Villamor,F., Vahrson,W.		USA: North Carolina	Homo sapiens	unknown	4/2/2020	Severe acute respiratory syndrome coronavirus 2 isolate SARS-CoV-2/human/USA/UNC_200173/2020, complete genome	SARS-CoV-2	9606
MT304481	Severe acute respiratory syndrome-related coronavirus	Betacoronavirus	Betacoronavirus	29882	Queen,K., Li,Y., Tao,Y., Zhang,J., Uehara,A., Paden,C.R., Wang,H., Marine,R., Keckler,M.S., Laufer Halpin,A.S., Padilla,J., Lee,J., Elkins,C.A., Tong,S.		USA	Homo sapiens	oronasopharynx	3/4/2020	Severe acute respiratory syndrome coronavirus 2 isolate SARS-CoV-2/human/USA/GA_1445/2020, complete genome	SARS-CoV-2	9606
MT304487	Severe acute respiratory syndrome-related coronavirus	Betacoronavirus	Betacoronavirus	29882	Queen,K., Li,Y., Tao,Y., Zhang,J., Uehara,A., Paden,C.R., Wang,H., Marine,R., Keckler,M.S., Laufer Halpin,A.S., Padilla,J., Lee,J., Elkins,C.A., Tong,S.		USA	Homo sapiens	oronasopharynx	3/1/2020	Severe acute respiratory syndrome coronavirus 2 isolate SARS-CoV-2/human/USA/OR_5430/2020, complete genome	SARS-CoV-2	9606
MT304477	Severe acute respiratory syndrome-related coronavirus	Betacoronavirus	Betacoronavirus	29882	Queen,K., Li,Y., Tao,Y., Zhang,J., Uehara,A., Paden,C.R., Wang,H., Marine,R., Keckler,M.S., Laufer Halpin,A.S., Padilla,J., Lee,J., Elkins,C.A., Tong,S.		USA	Homo sapiens	lung, oronasopharynx	3/2/2020	Severe acute respiratory syndrome coronavirus 2 isolate SARS-CoV-2/human/USA/AZ_4811/2020, complete genome	SARS-CoV-2	9606
MT304489	Severe acute respiratory syndrome-related coronavirus	Betacoronavirus	Betacoronavirus	29882	Queen,K., Li,Y., Tao,Y., Zhang,J., Uehara,A., Paden,C.R., Wang,H., Marine,R., Keckler,M.S., Laufer Halpin,A.S., Padilla,J., Lee,J., Elkins,C.A., Tong,S.		USA	Homo sapiens	oronasopharynx	2/29/2020	Severe acute respiratory syndrome coronavirus 2 isolate SARS-CoV-2/human/USA/TX_2039/2020, complete genome	SARS-CoV-2	9606
MT304491	Severe acute respiratory syndrome-related coronavirus	Betacoronavirus	Betacoronavirus	29882	Queen,K., Li,Y., Tao,Y., Zhang,J., Uehara,A., Paden,C.R., Wang,H., Marine,R., Keckler,M.S., Laufer Halpin,A.S., Padilla,J., Lee,J., Elkins,C.A., Tong,S.		USA	Homo sapiens	unknown	3/1/2020	Severe acute respiratory syndrome coronavirus 2 isolate SARS-CoV-2/human/USA/TX_2967/2020, complete genome	SARS-CoV-2	9606
MT304474	Severe acute respiratory syndrome-related coronavirus	Betacoronavirus	Betacoronavirus	29882	Queen,K., Li,Y., Tao,Y., Zhang,J., Uehara,A., Paden,C.R., Wang,H., Marine,R., Keckler,M.S., Laufer Halpin,A.S., Padilla,J., Lee,J., Elkins,C.A., Tong,S.		South Korea	Homo sapiens	oronasopharynx	2/27/2020	Severe acute respiratory syndrome coronavirus 2 isolate SARS-CoV-2/human/KOR/BA-ACH_2604/2020, complete genome	SARS-CoV-2	9606
MT304478	Severe acute respiratory syndrome-related coronavirus	Betacoronavirus	Betacoronavirus	29882	Queen,K., Li,Y., Tao,Y., Zhang,J., Uehara,A., Paden,C.R., Wang,H., Marine,R., Keckler,M.S., Laufer Halpin,A.S., Padilla,J., Lee,J., Elkins,C.A., Tong,S.		USA	Homo sapiens	oronasopharynx	3/2/2020	Severe acute respiratory syndrome coronavirus 2 isolate SARS-CoV-2/human/USA/FL_6318/2020, complete genome	SARS-CoV-2	9606
MT304479	Severe acute respiratory syndrome-related coronavirus	Betacoronavirus	Betacoronavirus	29882	Queen,K., Li,Y., Tao,Y., Zhang,J., Uehara,A., Paden,C.R., Wang,H., Marine,R., Keckler,M.S., Laufer Halpin,A.S., Padilla,J., Lee,J., Elkins,C.A., Tong,S.		USA	Homo sapiens	oronasopharynx	3/3/2020	Severe acute respiratory syndrome coronavirus 2 isolate SARS-CoV-2/human/USA/GA_1299/2020, complete genome	SARS-CoV-2	9606
MT304483	Severe acute respiratory syndrome-related coronavirus	Betacoronavirus	Betacoronavirus	29882	Queen,K., Li,Y., Tao,Y., Zhang,J., Uehara,A., Paden,C.R., Wang,H., Marine,R., Keckler,M.S., Laufer Halpin,A.S., Padilla,J., Lee,J., Elkins,C.A., Tong,S.		USA	Homo sapiens	oronasopharynx	3/1/2020	Severe acute respiratory syndrome coronavirus 2 isolate SARS-CoV-2/human/USA/IL_1375/2020, complete genome	SARS-CoV-2	9606
MT304486	Severe acute respiratory syndrome-related coronavirus	Betacoronavirus	Betacoronavirus	29882	Queen,K., Li,Y., Tao,Y., Zhang,J., Uehara,A., Paden,C.R., Wang,H., Marine,R., Keckler,M.S., Laufer Halpin,A.S., Padilla,J., Lee,J., Elkins,C.A., Tong,S.		USA	Homo sapiens	oronasopharynx	3/2/2020	Severe acute respiratory syndrome coronavirus 2 isolate SARS-CoV-2/human/USA/NY_2929/2020, complete genome	SARS-CoV-2	9606
MT304484	Severe acute respiratory syndrome-related coronavirus	Betacoronavirus	Betacoronavirus	29882	Queen,K., Li,Y., Tao,Y., Zhang,J., Uehara,A., Paden,C.R., Wang,H., Marine,R., Keckler,M.S., Laufer Halpin,A.S., Padilla,J., Lee,J., Elkins,C.A., Tong,S.		USA	Homo sapiens	oronasopharynx	2/29/2020	Severe acute respiratory syndrome coronavirus 2 isolate SARS-CoV-2/human/USA/NH_0004/2020, complete genome	SARS-CoV-2	9606
MT304490	Severe acute respiratory syndrome-related coronavirus	Betacoronavirus	Betacoronavirus	29882	Queen,K., Li,Y., Tao,Y., Zhang,J., Uehara,A., Paden,C.R., Wang,H., Marine,R., Keckler,M.S., Laufer Halpin,A.S., Padilla,J., Lee,J., Elkins,C.A., Tong,S.		USA	Homo sapiens	oronasopharynx	3/1/2020	Severe acute respiratory syndrome coronavirus 2 isolate SARS-CoV-2/human/USA/TX_2817/2020, complete genome	SARS-CoV-2	9606
MT304488	Severe acute respiratory syndrome-related coronavirus	Betacoronavirus	Betacoronavirus	29882	Queen,K., Li,Y., Tao,Y., Zhang,J., Uehara,A., Paden,C.R., Wang,H., Marine,R., Keckler,M.S., Laufer Halpin,A.S., Padilla,J., Lee,J., Elkins,C.A., Tong,S.		USA	Homo sapiens	oronasopharynx	3/1/2020	Severe acute respiratory syndrome coronavirus 2 isolate SARS-CoV-2/human/USA/RI_0556/2020, complete genome	SARS-CoV-2	9606
MT292575	Severe acute respiratory syndrome-related coronavirus	Betacoronavirus	Betacoronavirus	29782	Bracho,M.A., D'Auria,G., Ocete,M.D., De Marco,G., Garcia-Gonzalez,N., Beamud,B., Concepcion,G., Gonzalez-Candelas,F.		Spain	Homo sapiens	unknown	3/10/2020	Severe acute respiratory syndrome coronavirus 2 isolate SARS-CoV-2/human/ESP/Valencia16/2020, complete genome	SARS-CoV-2	9606
MT293182	Severe acute respiratory syndrome-related coronavirus	Betacoronavirus	Betacoronavirus	29866	Roychoudhury,P., Greninger,A., Jerome,K.		USA: WA	Homo sapiens	unknown	3/26/2020	Severe acute respiratory syndrome coronavirus 2 isolate SARS-CoV-2/human/USAWA-UW417/2020, complete genome	SARS-CoV-2	9606
MT293183	Severe acute respiratory syndrome-related coronavirus	Betacoronavirus	Betacoronavirus	29871	Roychoudhury,P., Greninger,A., Jerome,K.		USA: WA	Homo sapiens	unknown	3/26/2020	Severe acute respiratory syndrome coronavirus 2 isolate SARS-CoV-2/human/USAWA-UW418/2020, complete genome	SARS-CoV-2	9606
MT293184	Severe acute respiratory syndrome-related coronavirus	Betacoronavirus	Betacoronavirus	29756	Roychoudhury,P., Greninger,A., Jerome,K.		USA: WA	Homo sapiens	unknown	3/26/2020	Severe acute respiratory syndrome coronavirus 2 isolate SARS-CoV-2/human/USAWA-UW419/2020, complete genome	SARS-CoV-2	9606
MT293185	Severe acute respiratory syndrome-related coronavirus	Betacoronavirus	Betacoronavirus	29640	Roychoudhury,P., Greninger,A., Jerome,K.		USA: WA	Homo sapiens	unknown	3/28/2020	Severe acute respiratory syndrome coronavirus 2 isolate SARS-CoV-2/human/USACT-UW420/2020, complete genome	SARS-CoV-2	9606
MT293189	Severe acute respiratory syndrome-related coronavirus	Betacoronavirus	Betacoronavirus	29863	Roychoudhury,P., Greninger,A., Jerome,K.		USA: WA	Homo sapiens	unknown	3/26/2020	Severe acute respiratory syndrome coronavirus 2 isolate SARS-CoV-2/human/USAWA-UW424/2020, complete genome	SARS-CoV-2	9606
MT293213	Severe acute respiratory syndrome-related coronavirus	Betacoronavirus	Betacoronavirus	29887	Roychoudhury,P., Greninger,A., Jerome,K.		USA: WA	Homo sapiens	unknown	3/30/2020	Severe acute respiratory syndrome coronavirus 2 isolate SARS-CoV-2/human/USAWA-UW450/2020, complete genome	SARS-CoV-2	9606
MT293216	Severe acute respiratory syndrome-related coronavirus	Betacoronavirus	Betacoronavirus	29859	Roychoudhury,P., Greninger,A., Jerome,K.		USA: WA	Homo sapiens	unknown	3/28/2020	Severe acute respiratory syndrome coronavirus 2 isolate SARS-CoV-2/human/USAWA-UW453/2020, complete genome	SARS-CoV-2	9606
MT293186	Severe acute respiratory syndrome-related coronavirus	Betacoronavirus	Betacoronavirus	29865	Roychoudhury,P., Greninger,A., Jerome,K.		USA: WA	Homo sapiens	unknown	3/26/2020	Severe acute respiratory syndrome coronavirus 2 isolate SARS-CoV-2/human/USAWA-UW421/2020, complete genome	SARS-CoV-2	9606
MT293211	Severe acute respiratory syndrome-related coronavirus	Betacoronavirus	Betacoronavirus	29864	Roychoudhury,P., Greninger,A., Jerome,K.		USA: WA	Homo sapiens	unknown	3/26/2020	Severe acute respiratory syndrome coronavirus 2 isolate SARS-CoV-2/human/USAWA-UW448/2020, complete genome	SARS-CoV-2	9606
MT293215	Severe acute respiratory syndrome-related coronavirus	Betacoronavirus	Betacoronavirus	29855	Roychoudhury,P., Greninger,A., Jerome,K.		USA: WA	Homo sapiens	unknown	3/28/2020	Severe acute respiratory syndrome coronavirus 2 isolate SARS-CoV-2/human/USAWA-UW452/2020, complete genome	SARS-CoV-2	9606
MT293190	Severe acute respiratory syndrome-related coronavirus	Betacoronavirus	Betacoronavirus	29829	Roychoudhury,P., Greninger,A., Jerome,K.		USA: WA	Homo sapiens	unknown	3/26/2020	Severe acute respiratory syndrome coronavirus 2 isolate SARS-CoV-2/human/USAWA-UW425/2020, complete genome	SARS-CoV-2	9606
MT281577	Severe acute respiratory syndrome-related coronavirus	Betacoronavirus	Betacoronavirus	29903	Ge,B.		China: Anhui, Fuyang	Homo sapiens	feces	3/10/2020	Severe acute respiratory syndrome coronavirus 2 isolate SARS-CoV-2/human/CHN/Fuyang_FY002/2020, complete genome	SARS-CoV-2	9606
MT293220	Severe acute respiratory syndrome-related coronavirus	Betacoronavirus	Betacoronavirus	29869	Roychoudhury,P., Greninger,A., Jerome,K.		USA: WA	Homo sapiens	unknown	3/28/2020	Severe acute respiratory syndrome coronavirus 2 isolate SARS-CoV-2/human/USAWA-UW460/2020, complete genome	SARS-CoV-2	9606
MT293224	Severe acute respiratory syndrome-related coronavirus	Betacoronavirus	Betacoronavirus	29847	Roychoudhury,P., Greninger,A., Jerome,K.		USA: WA	Homo sapiens	unknown	3/29/2020	Severe acute respiratory syndrome coronavirus 2 isolate SARS-CoV-2/human/USAWA-UW465/2020, complete genome	SARS-CoV-2	9606
MT293161	Severe acute respiratory syndrome-related coronavirus	Betacoronavirus	Betacoronavirus	29873	Roychoudhury,P., Greninger,A., Jerome,K.		USA: WA	Homo sapiens	unknown	3/29/2020	Severe acute respiratory syndrome coronavirus 2 isolate SARS-CoV-2/human/USAWA-UW396/2020, complete genome	SARS-CoV-2	9606
MT293160	Severe acute respiratory syndrome-related coronavirus	Betacoronavirus	Betacoronavirus	29864	Roychoudhury,P., Greninger,A., Jerome,K.		USA: WA	Homo sapiens	unknown	3/29/2020	Severe acute respiratory syndrome coronavirus 2 isolate SARS-CoV-2/human/USAWA-UW395/2020, complete genome	SARS-CoV-2	9606
MT293196	Severe acute respiratory syndrome-related coronavirus	Betacoronavirus	Betacoronavirus	29888	Roychoudhury,P., Greninger,A., Jerome,K.		USA: WA	Homo sapiens	unknown	3/30/2020	Severe acute respiratory syndrome coronavirus 2 isolate SARS-CoV-2/human/USAWA-UW432/2020, complete genome	SARS-CoV-2	9606
MT293209	Severe acute respiratory syndrome-related coronavirus	Betacoronavirus	Betacoronavirus	29842	Roychoudhury,P., Greninger,A., Jerome,K.		USA: WA	Homo sapiens	unknown	3/30/2020	Severe acute respiratory syndrome coronavirus 2 isolate SARS-CoV-2/human/USAWA-UW446/2020, complete genome	SARS-CoV-2	9606
MT293200	Severe acute respiratory syndrome-related coronavirus	Betacoronavirus	Betacoronavirus	29852	Roychoudhury,P., Greninger,A., Jerome,K.		USA: WA	Homo sapiens	unknown	3/30/2020	Severe acute respiratory syndrome coronavirus 2 isolate SARS-CoV-2/human/USAWA-UW436/2020, complete genome	SARS-CoV-2	9606
MT293204	Severe acute respiratory syndrome-related coronavirus	Betacoronavirus	Betacoronavirus	29896	Roychoudhury,P., Greninger,A., Jerome,K.		USA: WA	Homo sapiens	unknown	3/30/2020	Severe acute respiratory syndrome coronavirus 2 isolate SARS-CoV-2/human/USAWA-UW441/2020, complete genome	SARS-CoV-2	9606
MT293208	Severe acute respiratory syndrome-related coronavirus	Betacoronavirus	Betacoronavirus	29884	Roychoudhury,P., Greninger,A., Jerome,K.		USA: WA	Homo sapiens	unknown	3/30/2020	Severe acute respiratory syndrome coronavirus 2 isolate SARS-CoV-2/human/USAWA-UW445/2020, complete genome	SARS-CoV-2	9606
MT295464	Severe acute respiratory syndrome-related coronavirus	Betacoronavirus	Betacoronavirus	29892	Elbadry,M.A., Subramaniam,K., Waltzek,T.B., Stephenson,C.J., Gibson,J.C., Alam,M., Morris,J.G. Jr., Lednicky,J.A.		USA	Homo sapiens	unknown	3/10/2020	Severe acute respiratory syndrome coronavirus 2 isolate SARS CoV-2/human/USA/UF-1/2020, complete genome	SARS-CoV-2	9606
MT293159	Severe acute respiratory syndrome-related coronavirus	Betacoronavirus	Betacoronavirus	29890	Roychoudhury,P., Greninger,A., Jerome,K.		USA: WA	Homo sapiens	unknown	3/29/2020	Severe acute respiratory syndrome coronavirus 2 isolate SARS-CoV-2/human/USAWA-UW394/2020, complete genome	SARS-CoV-2	9606
MT293222	Severe acute respiratory syndrome-related coronavirus	Betacoronavirus	Betacoronavirus	29842	Roychoudhury,P., Greninger,A., Jerome,K.		USA: WA	Homo sapiens	unknown	3/29/2020	Severe acute respiratory syndrome coronavirus 2 isolate SARS-CoV-2/human/USAWA-UW463/2020, complete genome	SARS-CoV-2	9606
MT293225	Severe acute respiratory syndrome-related coronavirus	Betacoronavirus	Betacoronavirus	29865	Roychoudhury,P., Greninger,A., Jerome,K.		USA: WA	Homo sapiens	unknown	3/29/2020	Severe acute respiratory syndrome coronavirus 2 isolate SARS-CoV-2/human/USAWA-UW466/2020, complete genome	SARS-CoV-2	9606
MT293158	Severe acute respiratory syndrome-related coronavirus	Betacoronavirus	Betacoronavirus	29748	Roychoudhury,P., Greninger,A., Jerome,K.		USA: WA	Homo sapiens	unknown	3/29/2020	Severe acute respiratory syndrome coronavirus 2 isolate SARS-CoV-2/human/USAWA-UW393/2020, complete genome	SARS-CoV-2	9606
MT293156	Severe acute respiratory syndrome-related coronavirus	Betacoronavirus	Betacoronavirus	29844	Roychoudhury,P., Greninger,A., Jerome,K.		USA: WA	Homo sapiens	unknown	3/30/2020	Severe acute respiratory syndrome coronavirus 2 isolate SARS-CoV-2/human/USAWA-UW391/2020, complete genome	SARS-CoV-2	9606
MT292569	Severe acute respiratory syndrome-related coronavirus	Betacoronavirus	Betacoronavirus	29782	Bracho,M.A., D'Auria,G., Ocete,M.D., De Marco,G., Garcia-Gonzalez,N., Beamud,B., Concepcion,G., Gonzalez-Candelas,F.		Spain	Homo sapiens	unknown	3/9/2020	Severe acute respiratory syndrome coronavirus 2 isolate SARS-CoV-2/human/ESP/Valencia13/2020, complete genome	SARS-CoV-2	9606
MT293195	Severe acute respiratory syndrome-related coronavirus	Betacoronavirus	Betacoronavirus	29871	Roychoudhury,P., Greninger,A., Jerome,K.		USA: WA	Homo sapiens	unknown	3/28/2020	Severe acute respiratory syndrome coronavirus 2 isolate SARS-CoV-2/human/USACT-UW430/2020, complete genome	SARS-CoV-2	9606
MT293218	Severe acute respiratory syndrome-related coronavirus	Betacoronavirus	Betacoronavirus	29870	Roychoudhury,P., Greninger,A., Jerome,K.		USA: WA	Homo sapiens	unknown	3/29/2020	Severe acute respiratory syndrome coronavirus 2 isolate SARS-CoV-2/human/USAWA-UW456/2020, complete genome	SARS-CoV-2	9606
MT293197	Severe acute respiratory syndrome-related coronavirus	Betacoronavirus	Betacoronavirus	29619	Roychoudhury,P., Greninger,A., Jerome,K.		USA: WA	Homo sapiens	unknown	3/30/2020	Severe acute respiratory syndrome coronavirus 2 isolate SARS-CoV-2/human/USAWA-UW433/2020, complete genome	SARS-CoV-2	9606
MT293201	Severe acute respiratory syndrome-related coronavirus	Betacoronavirus	Betacoronavirus	29846	Roychoudhury,P., Greninger,A., Jerome,K.		USA: WA	Homo sapiens	unknown	3/30/2020	Severe acute respiratory syndrome coronavirus 2 isolate SARS-CoV-2/human/USAWA-UW437/2020, complete genome	SARS-CoV-2	9606
MT293205	Severe acute respiratory syndrome-related coronavirus	Betacoronavirus	Betacoronavirus	29833	Roychoudhury,P., Greninger,A., Jerome,K.		USA: WA	Homo sapiens	unknown	3/30/2020	Severe acute respiratory syndrome coronavirus 2 isolate SARS-CoV-2/human/USAWA-UW442/2020, complete genome	SARS-CoV-2	9606
MT293210	Severe acute respiratory syndrome-related coronavirus	Betacoronavirus	Betacoronavirus	29871	Roychoudhury,P., Greninger,A., Jerome,K.		USA: WA	Homo sapiens	unknown	3/29/2020	Severe acute respiratory syndrome coronavirus 2 isolate SARS-CoV-2/human/USAWA-UW447/2020, complete genome	SARS-CoV-2	9606
MT293219	Severe acute respiratory syndrome-related coronavirus	Betacoronavirus	Betacoronavirus	29885	Roychoudhury,P., Greninger,A., Jerome,K.		USA: WA	Homo sapiens	unknown	3/29/2020	Severe acute respiratory syndrome coronavirus 2 isolate SARS-CoV-2/human/USAWA-UW457/2020, complete genome	SARS-CoV-2	9606
MT292570	Severe acute respiratory syndrome-related coronavirus	Betacoronavirus	Betacoronavirus	29782	Bracho,M.A., D'Auria,G., Ocete,M.D., De Marco,G., Garcia-Gonzalez,N., Beamud,B., Concepcion,G., Gonzalez-Candelas,F.		Spain	Homo sapiens	unknown	3/10/2020	Severe acute respiratory syndrome coronavirus 2 isolate SARS-CoV-2/human/ESP/Valencia17/2020, complete genome	SARS-CoV-2	9606
MT292573	Severe acute respiratory syndrome-related coronavirus	Betacoronavirus	Betacoronavirus	29782	Bracho,M.A., D'Auria,G., Ocete,M.D., De Marco,G., Garcia-Gonzalez,N., Beamud,B., Concepcion,G., Gonzalez-Candelas,F.		Spain	Homo sapiens	unknown	3/9/2020	Severe acute respiratory syndrome coronavirus 2 isolate SARS-CoV-2/human/ESP/Valencia14/2020, complete genome	SARS-CoV-2	9606
MT292574	Severe acute respiratory syndrome-related coronavirus	Betacoronavirus	Betacoronavirus	29782	Bracho,M.A., D'Auria,G., Ocete,M.D., De Marco,G., Garcia-Gonzalez,N., Beamud,B., Concepcion,G., Gonzalez-Candelas,F.		Spain	Homo sapiens	oronasopharynx	3/2/2020	Severe acute respiratory syndrome coronavirus 2 isolate SARS-CoV-2/human/ESP/Valencia15/2020, complete genome	SARS-CoV-2	9606
MT295465	Severe acute respiratory syndrome-related coronavirus	Betacoronavirus	Betacoronavirus	29893	Elbadry,M.A., Subramaniam,K., Waltzek,T.B., Gibson,J.C., Stephenson,C.J., Morris,J.G. Jr., Lednicky,J.A.		USA	Homo sapiens	unknown	3/27/2020	Severe acute respiratory syndrome coronavirus 2 isolate SARS-CoV-2/human/USA/UF-2/2020, complete genome	SARS-CoV-2	9606
MT293206	Severe acute respiratory syndrome-related coronavirus	Betacoronavirus	Betacoronavirus	29668	Roychoudhury,P., Greninger,A., Jerome,K.		USA: WA	Homo sapiens	unknown	3/30/2020	Severe acute respiratory syndrome coronavirus 2 isolate SARS-CoV-2/human/USAWA-UW443/2020, complete genome	SARS-CoV-2	9606
MT293194	Severe acute respiratory syndrome-related coronavirus	Betacoronavirus	Betacoronavirus	29653	Roychoudhury,P., Greninger,A., Jerome,K.		USA: WA	Homo sapiens	unknown	3/30/2020	Severe acute respiratory syndrome coronavirus 2 isolate SARS-CoV-2/human/USAWA-UW429/2020, complete genome	SARS-CoV-2	9606
MT293187	Severe acute respiratory syndrome-related coronavirus	Betacoronavirus	Betacoronavirus	29869	Roychoudhury,P., Greninger,A., Jerome,K.		USA: WA	Homo sapiens	unknown	3/26/2020	Severe acute respiratory syndrome coronavirus 2 isolate SARS-CoV-2/human/USAWA-UW422/2020, complete genome	SARS-CoV-2	9606
MT293198	Severe acute respiratory syndrome-related coronavirus	Betacoronavirus	Betacoronavirus	29881	Roychoudhury,P., Greninger,A., Jerome,K.		USA: WA	Homo sapiens	unknown	3/30/2020	Severe acute respiratory syndrome coronavirus 2 isolate SARS-CoV-2/human/USAWA-UW434/2020, complete genome	SARS-CoV-2	9606
MT293207	Severe acute respiratory syndrome-related coronavirus	Betacoronavirus	Betacoronavirus	29866	Roychoudhury,P., Greninger,A., Jerome,K.		USA: WA	Homo sapiens	unknown	3/30/2020	Severe acute respiratory syndrome coronavirus 2 isolate SARS-CoV-2/human/USAWA-UW444/2020, complete genome	SARS-CoV-2	9606
MT293212	Severe acute respiratory syndrome-related coronavirus	Betacoronavirus	Betacoronavirus	29883	Roychoudhury,P., Greninger,A., Jerome,K.		USA: WA	Homo sapiens	unknown	3/30/2020	Severe acute respiratory syndrome coronavirus 2 isolate SARS-CoV-2/human/USAWA-UW449/2020, complete genome	SARS-CoV-2	9606
MT293188	Severe acute respiratory syndrome-related coronavirus	Betacoronavirus	Betacoronavirus	29778	Roychoudhury,P., Greninger,A., Jerome,K.		USA: WA	Homo sapiens	unknown	3/28/2020	Severe acute respiratory syndrome coronavirus 2 isolate SARS-CoV-2/human/USACT-UW423/2020, complete genome	SARS-CoV-2	9606
MT293192	Severe acute respiratory syndrome-related coronavirus	Betacoronavirus	Betacoronavirus	29868	Roychoudhury,P., Greninger,A., Jerome,K.		USA: WA	Homo sapiens	unknown	3/28/2020	Severe acute respiratory syndrome coronavirus 2 isolate SARS-CoV-2/human/USACT-UW427/2020, complete genome	SARS-CoV-2	9606
MT293164	Severe acute respiratory syndrome-related coronavirus	Betacoronavirus	Betacoronavirus	29772	Roychoudhury,P., Greninger,A., Jerome,K.		USA: WA	Homo sapiens	unknown	3/30/2020	Severe acute respiratory syndrome coronavirus 2 isolate SARS-CoV-2/human/USAWA-UW399/2020, complete genome	SARS-CoV-2	9606
MT293165	Severe acute respiratory syndrome-related coronavirus	Betacoronavirus	Betacoronavirus	29839	Roychoudhury,P., Greninger,A., Jerome,K.		USA: WA	Homo sapiens	unknown	3/29/2020	Severe acute respiratory syndrome coronavirus 2 isolate SARS-CoV-2/human/USAWA-UW400/2020, complete genome	SARS-CoV-2	9606
MT293166	Severe acute respiratory syndrome-related coronavirus	Betacoronavirus	Betacoronavirus	29865	Roychoudhury,P., Greninger,A., Jerome,K.		USA: WA	Homo sapiens	unknown	3/29/2020	Severe acute respiratory syndrome coronavirus 2 isolate SARS-CoV-2/human/USAWA-UW401/2020, complete genome	SARS-CoV-2	9606
MT293167	Severe acute respiratory syndrome-related coronavirus	Betacoronavirus	Betacoronavirus	29796	Roychoudhury,P., Greninger,A., Jerome,K.		USA: WA	Homo sapiens	unknown	3/29/2020	Severe acute respiratory syndrome coronavirus 2 isolate SARS-CoV-2/human/USAWA-UW402/2020, complete genome	SARS-CoV-2	9606
MT293169	Severe acute respiratory syndrome-related coronavirus	Betacoronavirus	Betacoronavirus	29790	Roychoudhury,P., Greninger,A., Jerome,K.		USA: WA	Homo sapiens	unknown	3/29/2020	Severe acute respiratory syndrome coronavirus 2 isolate SARS-CoV-2/human/USAWA-UW404/2020, complete genome	SARS-CoV-2	9606
MT293175	Severe acute respiratory syndrome-related coronavirus	Betacoronavirus	Betacoronavirus	29776	Roychoudhury,P., Greninger,A., Jerome,K.		USA: WA	Homo sapiens	unknown	3/30/2020	Severe acute respiratory syndrome coronavirus 2 isolate SARS-CoV-2/human/USAWA-UW410/2020, complete genome	SARS-CoV-2	9606
MT293202	Severe acute respiratory syndrome-related coronavirus	Betacoronavirus	Betacoronavirus	29874	Roychoudhury,P., Greninger,A., Jerome,K.		USA: WA	Homo sapiens	unknown	3/30/2020	Severe acute respiratory syndrome coronavirus 2 isolate SARS-CoV-2/human/USAWA-UW438/2020, complete genome	SARS-CoV-2	9606
MT293163	Severe acute respiratory syndrome-related coronavirus	Betacoronavirus	Betacoronavirus	29596	Roychoudhury,P., Greninger,A., Jerome,K.		USA: WA	Homo sapiens	unknown	3/29/2020	Severe acute respiratory syndrome coronavirus 2 isolate SARS-CoV-2/human/USAUNKNOWN-UW398/2020, complete genome	SARS-CoV-2	9606
MT293173	Severe acute respiratory syndrome-related coronavirus	Betacoronavirus	Betacoronavirus	29820	Roychoudhury,P., Greninger,A., Jerome,K.		USA: WA	Homo sapiens	unknown	3/30/2020	Severe acute respiratory syndrome coronavirus 2 isolate SARS-CoV-2/human/USAWA-UW408/2020, complete genome	SARS-CoV-2	9606
MT293170	Severe acute respiratory syndrome-related coronavirus	Betacoronavirus	Betacoronavirus	29798	Roychoudhury,P., Greninger,A., Jerome,K.		USA: WA	Homo sapiens	unknown	3/30/2020	Severe acute respiratory syndrome coronavirus 2 isolate SARS-CoV-2/human/USAWA-UW405/2020, complete genome	SARS-CoV-2	9606
MT293179	Severe acute respiratory syndrome-related coronavirus	Betacoronavirus	Betacoronavirus	29877	Roychoudhury,P., Greninger,A., Jerome,K.		USA: WA	Homo sapiens	unknown	3/26/2020	Severe acute respiratory syndrome coronavirus 2 isolate SARS-CoV-2/human/USAWA-UW414/2020, complete genome	SARS-CoV-2	9606
MT293168	Severe acute respiratory syndrome-related coronavirus	Betacoronavirus	Betacoronavirus	29694	Roychoudhury,P., Greninger,A., Jerome,K.		USA: WA	Homo sapiens	unknown	3/29/2020	Severe acute respiratory syndrome coronavirus 2 isolate SARS-CoV-2/human/USAWA-UW403/2020, complete genome	SARS-CoV-2	9606
MT293172	Severe acute respiratory syndrome-related coronavirus	Betacoronavirus	Betacoronavirus	29870	Roychoudhury,P., Greninger,A., Jerome,K.		USA: WA	Homo sapiens	unknown	3/30/2020	Severe acute respiratory syndrome coronavirus 2 isolate SARS-CoV-2/human/USAWA-UW407/2020, complete genome	SARS-CoV-2	9606
MT293176	Severe acute respiratory syndrome-related coronavirus	Betacoronavirus	Betacoronavirus	29883	Roychoudhury,P., Greninger,A., Jerome,K.		USA: WA	Homo sapiens	unknown	3/28/2020	Severe acute respiratory syndrome coronavirus 2 isolate SARS-CoV-2/human/USACT-UW411/2020, complete genome	SARS-CoV-2	9606
MT293180	Severe acute respiratory syndrome-related coronavirus	Betacoronavirus	Betacoronavirus	29554	Roychoudhury,P., Greninger,A., Jerome,K.		USA: WA	Homo sapiens	unknown	3/28/2020	Severe acute respiratory syndrome coronavirus 2 isolate SARS-CoV-2/human/USAWA-UW415/2020, complete genome	SARS-CoV-2	9606
MT293181	Severe acute respiratory syndrome-related coronavirus	Betacoronavirus	Betacoronavirus	29871	Roychoudhury,P., Greninger,A., Jerome,K.		USA: WA	Homo sapiens	unknown	3/26/2020	Severe acute respiratory syndrome coronavirus 2 isolate SARS-CoV-2/human/USAWA-UW416/2020, complete genome	SARS-CoV-2	9606
MT293174	Severe acute respiratory syndrome-related coronavirus	Betacoronavirus	Betacoronavirus	29672	Roychoudhury,P., Greninger,A., Jerome,K.		USA: WA	Homo sapiens	unknown	3/27/2020	Severe acute respiratory syndrome coronavirus 2 isolate SARS-CoV-2/human/USAOR-UW409/2020, complete genome	SARS-CoV-2	9606
MT293177	Severe acute respiratory syndrome-related coronavirus	Betacoronavirus	Betacoronavirus	29882	Roychoudhury,P., Greninger,A., Jerome,K.		USA: WA	Homo sapiens	unknown	3/28/2020	Severe acute respiratory syndrome coronavirus 2 isolate SARS-CoV-2/human/USACT-UW412/2020, complete genome	SARS-CoV-2	9606
MT293178	Severe acute respiratory syndrome-related coronavirus	Betacoronavirus	Betacoronavirus	29868	Roychoudhury,P., Greninger,A., Jerome,K.		USA: WA	Homo sapiens	unknown	3/26/2020	Severe acute respiratory syndrome coronavirus 2 isolate SARS-CoV-2/human/USAWA-UW413/2020, complete genome	SARS-CoV-2	9606
MT292572	Severe acute respiratory syndrome-related coronavirus	Betacoronavirus	Betacoronavirus	29782	Bracho,M.A., D'Auria,G., Ocete,M.D., De Marco,G., Garcia-Gonzalez,N., Beamud,B., Concepcion,G., Gonzalez-Candelas,F.		Spain	Homo sapiens	unknown	3/10/2020	Severe acute respiratory syndrome coronavirus 2 isolate SARS-CoV-2/human/ESP/Valencia11/2020, complete genome	SARS-CoV-2	9606
MT291828	Severe acute respiratory syndrome-related coronavirus	Betacoronavirus	Betacoronavirus	29858	Fan,H., Qin,E., Wu,Y., Guo,Y., Zhang,X., Yong,Y., Hou,J., Xu,Z., Mu,J., Teng,Y., Mi,Z., Yang,R., Song,Y., Li,B., Cui,Y.		China: Wuhan	Homo sapiens	lung	12/30/2019	Severe acute respiratory syndrome coronavirus 2 isolate SARS-CoV-2/human/CHN/Wuhan_IME-WH03/2019, complete genome	SARS-CoV-2	9606
MT291831	Severe acute respiratory syndrome-related coronavirus	Betacoronavirus	Betacoronavirus	29872	Fan,H., Qin,E., Wu,Y., Guo,Y., Zhang,X., Yong,Y., Hou,J., Xu,Z., Mu,J., Teng,Y., Mi,Z., Yang,R., Song,Y., Li,B., Cui,Y.		China: Beijing	Homo sapiens	oronasopharynx	1/24/2020	Severe acute respiratory syndrome coronavirus 2 isolate SARS-CoV-2/human/CHN/Wuhan_IME-BJ01/2020, complete genome	SARS-CoV-2	9606
MT291834	Severe acute respiratory syndrome-related coronavirus	Betacoronavirus	Betacoronavirus	29865	Fan,H., Qin,E., Wu,Y., Guo,Y., Zhang,X., Yong,Y., Hou,J., Xu,Z., Mu,J., Teng,Y., Mi,Z., Yang,R., Song,Y., Li,B., Cui,Y.		China: Beijing	Homo sapiens	oronasopharynx	1/28/2020	Severe acute respiratory syndrome coronavirus 2 isolate SARS-CoV-2/human/CHN/Wuhan_IME-BJ04/2020, complete genome	SARS-CoV-2	9606
MT291835	Severe acute respiratory syndrome-related coronavirus	Betacoronavirus	Betacoronavirus	29871	Fan,H., Qin,E., Wu,Y., Guo,Y., Zhang,X., Yong,Y., Hou,J., Xu,Z., Mu,J., Teng,Y., Mi,Z., Yang,R., Song,Y., Li,B., Cui,Y.		China: Beijing	Homo sapiens	oronasopharynx	1/27/2020	Severe acute respiratory syndrome coronavirus 2 isolate SARS-CoV-2/human/CHN/Wuhan_IME-BJ05/2020, complete genome	SARS-CoV-2	9606
MT291826	Severe acute respiratory syndrome-related coronavirus	Betacoronavirus	Betacoronavirus	29807	Fan,H., Wu,Y., Guo,Y., Zhang,X., Yong,Y., Teng,Y., Mi,Z., Yang,R., Song,Y., Li,B., Cui,Y.		China: Wuhan	Homo sapiens	lung	12/30/2019	Severe acute respiratory syndrome coronavirus 2 isolate SARS-CoV-2/human/CHN/Wuhan_IME-WH01/2019, complete genome	SARS-CoV-2	9606
MT291836	Severe acute respiratory syndrome-related coronavirus	Betacoronavirus	Betacoronavirus	29860	Fan,H., Qin,E., Wu,Y., Guo,Y., Zhang,X., Yong,Y., Hou,J., Xu,Z., Mu,J., Teng,Y., Mi,Z., Yang,R., Song,Y., Li,B., Cui,Y.		China: Beijing	Homo sapiens	oronasopharynx	1/29/2020	Severe acute respiratory syndrome coronavirus 2 isolate SARS-CoV-2/human/CHN/Wuhan_IME-BJ07/2020, complete genome	SARS-CoV-2	9606
MT276323	Severe acute respiratory syndrome-related coronavirus	Betacoronavirus	Betacoronavirus	29882	Tao,Y., Zhang,J., Queen,K., Uehara,A., Paden,C.R., Li,Y., Wang,H., Padilla,J., Lee,J., Tong,S.		USA: RI	Homo sapiens	oronasopharynx	2/28/2020	Severe acute respiratory syndrome coronavirus 2 isolate SARS-CoV-2/human/USA/RI_0520/2020, complete genome	SARS-CoV-2	9606
MT276328	Severe acute respiratory syndrome-related coronavirus	Betacoronavirus	Betacoronavirus	29882	Tao,Y., Zhang,J., Queen,K., Uehara,A., Paden,C.R., Li,Y., Wang,H., Padilla,J., Lee,J., Tong,S.		USA: OR	Homo sapiens	oronasopharynx	2/27/2020	Severe acute respiratory syndrome coronavirus 2 isolate SARS-CoV-2/human/USA/OR_2656/2020, complete genome	SARS-CoV-2	9606
MT276329	Severe acute respiratory syndrome-related coronavirus	Betacoronavirus	Betacoronavirus	29882	Uehara,A., Tao,Y., Zhang,J., Queen,K., Paden,C.R., Li,Y., Wang,H., Padilla,J., Lee,J., Tong,S.		USA: FL	Homo sapiens	oronasopharynx	2/28/2020	Severe acute respiratory syndrome coronavirus 2 isolate SARS-CoV-2/human/USA/FL_5125/2020, complete genome	SARS-CoV-2	9606
MT276331	Severe acute respiratory syndrome-related coronavirus	Betacoronavirus	Betacoronavirus	29882	Uehara,A., Tao,Y., Zhang,J., Queen,K., Paden,C.R., Li,Y., Wang,H., Padilla,J., Lee,J., Tong,S.		USA: TX	Homo sapiens	oronasopharynx	2/29/2020	Severe acute respiratory syndrome coronavirus 2 isolate SARS-CoV-2/human/USA/TX_2020/2020, complete genome	SARS-CoV-2	9606
MT276597	Severe acute respiratory syndrome-related coronavirus	Betacoronavirus	Betacoronavirus	29851	Cohen-Gihon,I., Israeli,O., Shifman,O., Stein,D., Melamed,S., Paran,N., Israely,T., Achdout,H., Yahalom Ronen,Y., Tamir,H., Politi,B., Cherry,L., Vitner,E., Weiss,S., Laskar,O., Mandelboim,M., Erster,O., Regev-Yochay,G., Segal,G., Yitzhaki,S., Shapira,S.C., Beth-Din,A., Zvi,A.		Israel	Homo sapiens	unknown	2020-02	Severe acute respiratory syndrome coronavirus 2 isolate SARS-CoV-2/human/ISR/ISR_JP0320/2020, complete genome	SARS-CoV-2	9606
MT276325	Severe acute respiratory syndrome-related coronavirus	Betacoronavirus	Betacoronavirus	29882	Tao,Y., Zhang,J., Queen,K., Uehara,A., Paden,C.R., Li,Y., Wang,H., Padilla,J., Lee,J., Tong,S.		USA: WA	Homo sapiens	oronasopharynx	2/27/2020	Severe acute respiratory syndrome coronavirus 2 isolate SARS-CoV-2/human/USA/WA_5030/2020, complete genome	SARS-CoV-2	9606
MT276598	Severe acute respiratory syndrome-related coronavirus	Betacoronavirus	Betacoronavirus	29870	Cohen-Gihon,I., Israeli,O., Shifman,O., Stein,D., Melamed,S., Paran,N., Israely,T., Achdout,H., Yahalom Ronen,Y., Tamir,H., Politi,B., Cherry,L., Vitner,E., Laskar,O., Weiss,S., Mandelboim,M., Erster,O., Regev-Yochay,G., Segal,G., Yitzhaki,S., Shapira,S.C., Beth-Din,A., Zvi,A.		Israel	Homo sapiens	unknown	2020-03	Severe acute respiratory syndrome coronavirus 2 isolate SARS-CoV-2/human/ISR/ISR_IT0320/2020, complete genome	SARS-CoV-2	9606
MT276326	Severe acute respiratory syndrome-related coronavirus	Betacoronavirus	Betacoronavirus	29882	Tao,Y., Zhang,J., Queen,K., Uehara,A., Paden,C.R., Li,Y., Wang,H., Padilla,J., Lee,J., Tong,S.		USA: GA	Homo sapiens	oronasopharynx	2/29/2020	Severe acute respiratory syndrome coronavirus 2 isolate SARS-CoV-2/human/USA/GA_2741/2020, complete genome	SARS-CoV-2	9606
MT276327	Severe acute respiratory syndrome-related coronavirus	Betacoronavirus	Betacoronavirus	29882	Tao,Y., Zhang,J., Queen,K., Uehara,A., Paden,C.R., Li,Y., Wang,H., Padilla,J., Lee,J., Tong,S.		USA: GA	Homo sapiens	oronasopharynx	2/29/2020	Severe acute respiratory syndrome coronavirus 2 isolate SARS-CoV-2/human/USA/GA_2742/2020, complete genome	SARS-CoV-2	9606
MT040333	Pangolin coronavirus	Betacoronavirus	Betacoronavirus	29805	Cao,W., Jia,N., Zhang,Y., Tong,Y., Jiang,J., Jiang,B., Li,J., Yuan,T., Li,W., Qiang,X., Qin,S., Pei,G.		China	Manis javanica	unknown	2017	Pangolin coronavirus isolate PCoV_GX-P4L, complete genome	Pangolin coronavirus	9974
MT040334	Pangolin coronavirus	Betacoronavirus	Betacoronavirus	29801	Cao,W., Jia,N., Zhang,Y., Tong,Y., Jiang,J., Jiang,B., Li,J., Yuan,T., Li,W., Qiang,X., Qin,S., Pei,G.		China	Manis javanica	unknown	2017	Pangolin coronavirus isolate PCoV_GX-P1E, complete genome	Pangolin coronavirus	9974
MT072864	Pangolin coronavirus	Betacoronavirus	Betacoronavirus	29795	Cao,W., Jia,N., Zhang,Y., Tong,Y., Jiang,J., Jiang,B., Li,J., Yuan,T., Li,W., Qiang,X., Qin,S., Pei,G.		China	Manis pentadactyla	unknown	2018	Pangolin coronavirus isolate PCoV_GX-P2V, complete genome	Pangolin coronavirus	143292
MT040335	Pangolin coronavirus	Betacoronavirus	Betacoronavirus	29806	Cao,W., Jia,N., Zhang,Y., Tong,Y., Jiang,J., Jiang,B., Li,J., Yuan,T., Li,W., Qiang,X., Qin,S., Pei,G.		China	Manis javanica	unknown	2017	Pangolin coronavirus isolate PCoV_GX-P5L, complete genome	Pangolin coronavirus	9974
MT040336	Pangolin coronavirus	Betacoronavirus	Betacoronavirus	29802	Cao,W., Jia,N., Zhang,Y., Tong,Y., Jiang,J., Jiang,B., Li,J., Yuan,T., Li,W., Qiang,X., Qin,S., Pei,G.		China	Manis javanica	unknown	2017	Pangolin coronavirus isolate PCoV_GX-P5E, complete genome	Pangolin coronavirus	9974
MT263413	Severe acute respiratory syndrome-related coronavirus	Betacoronavirus	Betacoronavirus	29862	Roychoudhury,P., Greninger,A., Jerome,K.		USA: WA	Homo sapiens	unknown	3/24/2020	Severe acute respiratory syndrome coronavirus 2 isolate SARS-CoV-2/human/USA/WA-UW333/2020, complete genome	SARS-CoV-2	9606
MT263415	Severe acute respiratory syndrome-related coronavirus	Betacoronavirus	Betacoronavirus	29840	Roychoudhury,P., Greninger,A., Jerome,K.		USA: WA	Homo sapiens	unknown	3/24/2020	Severe acute respiratory syndrome coronavirus 2 isolate SARS-CoV-2/human/USA/WA-UW335/2020, complete genome	SARS-CoV-2	9606
MT263465	Severe acute respiratory syndrome-related coronavirus	Betacoronavirus	Betacoronavirus	29867	Roychoudhury,P., Greninger,A., Jerome,K.		USA: WA	Homo sapiens	unknown	3/23/2020	Severe acute respiratory syndrome coronavirus 2 isolate SARS-CoV-2/human/USA/WA-UW386/2020, complete genome	SARS-CoV-2	9606
MT262899	Severe acute respiratory syndrome-related coronavirus	Betacoronavirus	Betacoronavirus	29882	Zhang,J., Tao,Y., Paden,C.R., Queen,K., Uehara,A., Li,Y., Wang,H., Jacobs,J., Russell,D., Hiatt,B., Gant,J., Tong,S.		USA: WA	Homo sapiens	unknown	3/13/2020	Severe acute respiratory syndrome coronavirus 2 isolate SARS-CoV-2/human/USA/WA-NH5/2020, complete genome	SARS-CoV-2	9606
MT263074	Severe acute respiratory syndrome-related coronavirus	Betacoronavirus	Betacoronavirus	29856	Padilla-Rojas,C.P., Lope-Pari,P.N., Vega-Chozo,K., Balbuena-Torres,J., Caceres-Rey,O.A., Bailon-Calderon,H., Huaringa-Nunez,M., Rojas-Serrano,N.		Peru	Homo sapiens	unknown	3/10/2020	Severe acute respiratory syndrome coronavirus 2 isolate SARS-CoV-2/human/PER/Peru-10/2020, complete genome	SARS-CoV-2	9606
MT263398	Severe acute respiratory syndrome-related coronavirus	Betacoronavirus	Betacoronavirus	29884	Roychoudhury,P., Greninger,A., Jerome,K.		USA: WA	Homo sapiens	unknown	3/24/2020	Severe acute respiratory syndrome coronavirus 2 isolate SARS-CoV-2/human/USA/WA-UW317/2020, complete genome	SARS-CoV-2	9606
MT263400	Severe acute respiratory syndrome-related coronavirus	Betacoronavirus	Betacoronavirus	29841	Roychoudhury,P., Greninger,A., Jerome,K.		USA: WA	Homo sapiens	unknown	3/23/2020	Severe acute respiratory syndrome coronavirus 2 isolate SARS-CoV-2/human/USA/WA-UW320/2020, complete genome	SARS-CoV-2	9606
MT263399	Severe acute respiratory syndrome-related coronavirus	Betacoronavirus	Betacoronavirus	29886	Roychoudhury,P., Greninger,A., Jerome,K.		USA: WA	Homo sapiens	unknown	3/24/2020	Severe acute respiratory syndrome coronavirus 2 isolate SARS-CoV-2/human/USA/WA-UW319/2020, complete genome	SARS-CoV-2	9606
MT263404	Severe acute respiratory syndrome-related coronavirus	Betacoronavirus	Betacoronavirus	29866	Roychoudhury,P., Greninger,A., Jerome,K.		USA: WA	Homo sapiens	unknown	3/24/2020	Severe acute respiratory syndrome coronavirus 2 isolate SARS-CoV-2/human/USA/WA-UW324/2020, complete genome	SARS-CoV-2	9606
MT263406	Severe acute respiratory syndrome-related coronavirus	Betacoronavirus	Betacoronavirus	29887	Roychoudhury,P., Greninger,A., Jerome,K.		USA: WA	Homo sapiens	unknown	3/21/2020	Severe acute respiratory syndrome coronavirus 2 isolate SARS-CoV-2/human/USA/WA-UW326/2020, complete genome	SARS-CoV-2	9606
MT263408	Severe acute respiratory syndrome-related coronavirus	Betacoronavirus	Betacoronavirus	29810	Roychoudhury,P., Greninger,A., Jerome,K.		USA: WA	Homo sapiens	unknown	3/24/2020	Severe acute respiratory syndrome coronavirus 2 isolate SARS-CoV-2/human/USA/WA-UW328/2020, complete genome	SARS-CoV-2	9606
MT263411	Severe acute respiratory syndrome-related coronavirus	Betacoronavirus	Betacoronavirus	29866	Roychoudhury,P., Greninger,A., Jerome,K.		USA: WA	Homo sapiens	unknown	3/24/2020	Severe acute respiratory syndrome coronavirus 2 isolate SARS-CoV-2/human/USA/WA-UW331/2020, complete genome	SARS-CoV-2	9606
MT263416	Severe acute respiratory syndrome-related coronavirus	Betacoronavirus	Betacoronavirus	29815	Roychoudhury,P., Greninger,A., Jerome,K.		USA: WA	Homo sapiens	unknown	3/21/2020	Severe acute respiratory syndrome coronavirus 2 isolate SARS-CoV-2/human/USA/WA-UW336/2020, complete genome	SARS-CoV-2	9606
MT263388	Severe acute respiratory syndrome-related coronavirus	Betacoronavirus	Betacoronavirus	29740	Roychoudhury,P., Greninger,A., Jerome,K.		USA: WA	Homo sapiens	unknown	3/23/2020	Severe acute respiratory syndrome coronavirus 2 isolate SARS-CoV-2/human/USA/WA-UW305/2020, complete genome	SARS-CoV-2	9606
MT263395	Severe acute respiratory syndrome-related coronavirus	Betacoronavirus	Betacoronavirus	29904	Roychoudhury,P., Greninger,A., Jerome,K.		USA: WA	Homo sapiens	unknown	3/24/2020	Severe acute respiratory syndrome coronavirus 2 isolate SARS-CoV-2/human/USA/WA-UW314/2020, complete genome	SARS-CoV-2	9606
MT263396	Severe acute respiratory syndrome-related coronavirus	Betacoronavirus	Betacoronavirus	29903	Roychoudhury,P., Greninger,A., Jerome,K.		USA: WA	Homo sapiens	unknown	3/22/2020	Severe acute respiratory syndrome coronavirus 2 isolate SARS-CoV-2/human/USA/WA-UW315/2020, complete genome	SARS-CoV-2	9606
MT263405	Severe acute respiratory syndrome-related coronavirus	Betacoronavirus	Betacoronavirus	29834	Roychoudhury,P., Greninger,A., Jerome,K.		USA: WA	Homo sapiens	unknown	3/21/2020	Severe acute respiratory syndrome coronavirus 2 isolate SARS-CoV-2/human/USA/WA-UW325/2020, complete genome	SARS-CoV-2	9606
MT262906	Severe acute respiratory syndrome-related coronavirus	Betacoronavirus	Betacoronavirus	29882	Tao,Y., Zhang,J., Paden,C.R., Queen,K., Uehara,A., Li,Y., Wang,H., Jacobs,J., Russell,D., Hiatt,B., Gant,J., Tong,S.		USA: WA	Homo sapiens	unknown	3/13/2020	Severe acute respiratory syndrome coronavirus 2 isolate SARS-CoV-2/human/USA/WA-NH12/2020, complete genome	SARS-CoV-2	9606
MT262907	Severe acute respiratory syndrome-related coronavirus	Betacoronavirus	Betacoronavirus	29882	Tao,Y., Zhang,J., Paden,C.R., Queen,K., Uehara,A., Li,Y., Wang,H., Jacobs,J., Russell,D., Hiatt,B., Gant,J., Tong,S.		USA: WA	Homo sapiens	unknown	3/13/2020	Severe acute respiratory syndrome coronavirus 2 isolate SARS-CoV-2/human/USA/WA-NH14/2020, complete genome	SARS-CoV-2	9606
MT263403	Severe acute respiratory syndrome-related coronavirus	Betacoronavirus	Betacoronavirus	29878	Roychoudhury,P., Greninger,A., Jerome,K.		USA: WA	Homo sapiens	unknown	3/20/2020	Severe acute respiratory syndrome coronavirus 2 isolate SARS-CoV-2/human/USA/WA-UW323/2020, complete genome	SARS-CoV-2	9606
MT263410	Severe acute respiratory syndrome-related coronavirus	Betacoronavirus	Betacoronavirus	29871	Roychoudhury,P., Greninger,A., Jerome,K.		USA: WA	Homo sapiens	unknown	3/24/2020	Severe acute respiratory syndrome coronavirus 2 isolate SARS-CoV-2/human/USA/WA-UW330/2020, complete genome	SARS-CoV-2	9606
MT263412	Severe acute respiratory syndrome-related coronavirus	Betacoronavirus	Betacoronavirus	29829	Roychoudhury,P., Greninger,A., Jerome,K.		USA: WA	Homo sapiens	unknown	3/22/2020	Severe acute respiratory syndrome coronavirus 2 isolate SARS-CoV-2/human/USA/WA-UW332/2020, complete genome	SARS-CoV-2	9606
MT263414	Severe acute respiratory syndrome-related coronavirus	Betacoronavirus	Betacoronavirus	29830	Roychoudhury,P., Greninger,A., Jerome,K.		USA: WA	Homo sapiens	unknown	3/24/2020	Severe acute respiratory syndrome coronavirus 2 isolate SARS-CoV-2/human/USA/WA-UW334/2020, complete genome	SARS-CoV-2	9606
MT263431	Severe acute respiratory syndrome-related coronavirus	Betacoronavirus	Betacoronavirus	29863	Roychoudhury,P., Greninger,A., Jerome,K.		USA: WA	Homo sapiens	unknown	3/24/2020	Severe acute respiratory syndrome coronavirus 2 isolate SARS-CoV-2/human/USA/WA-UW351/2020, complete genome	SARS-CoV-2	9606
MT263381	Severe acute respiratory syndrome-related coronavirus	Betacoronavirus	Betacoronavirus	29910	Roychoudhury,P., Greninger,A., Jerome,K.		USA: WA	Homo sapiens	unknown	3/23/2020	Severe acute respiratory syndrome coronavirus 2 isolate SARS-CoV-2/human/USA/WA-UW298/2020, complete genome	SARS-CoV-2	9606
MT263382	Severe acute respiratory syndrome-related coronavirus	Betacoronavirus	Betacoronavirus	29900	Roychoudhury,P., Greninger,A., Jerome,K.		USA: WA	Homo sapiens	unknown	3/23/2020	Severe acute respiratory syndrome coronavirus 2 isolate SARS-CoV-2/human/USA/WA-UW299/2020, complete genome	SARS-CoV-2	9606
MT263384	Severe acute respiratory syndrome-related coronavirus	Betacoronavirus	Betacoronavirus	29793	Roychoudhury,P., Greninger,A., Jerome,K.		USA: WA	Homo sapiens	unknown	3/23/2020	Severe acute respiratory syndrome coronavirus 2 isolate SARS-CoV-2/human/USA/WA-UW301/2020, complete genome	SARS-CoV-2	9606
MT263390	Severe acute respiratory syndrome-related coronavirus	Betacoronavirus	Betacoronavirus	29761	Roychoudhury,P., Greninger,A., Jerome,K.		USA: WA	Homo sapiens	unknown	3/24/2020	Severe acute respiratory syndrome coronavirus 2 isolate SARS-CoV-2/human/USA/WA-UW307/2020, complete genome	SARS-CoV-2	9606
MT263454	Severe acute respiratory syndrome-related coronavirus	Betacoronavirus	Betacoronavirus	29837	Roychoudhury,P., Greninger,A., Jerome,K.		USA: WA	Homo sapiens	unknown	3/24/2020	Severe acute respiratory syndrome coronavirus 2 isolate SARS-CoV-2/human/USA/WA-UW374/2020, complete genome	SARS-CoV-2	9606
MT263383	Severe acute respiratory syndrome-related coronavirus	Betacoronavirus	Betacoronavirus	29797	Roychoudhury,P., Greninger,A., Jerome,K.		USA: WA	Homo sapiens	unknown	3/24/2020	Severe acute respiratory syndrome coronavirus 2 isolate SARS-CoV-2/human/USA/WA-UW300/2020, complete genome	SARS-CoV-2	9606
MT263387	Severe acute respiratory syndrome-related coronavirus	Betacoronavirus	Betacoronavirus	29852	Roychoudhury,P., Greninger,A., Jerome,K.		USA: WA	Homo sapiens	unknown	3/23/2020	Severe acute respiratory syndrome coronavirus 2 isolate SARS-CoV-2/human/USA/WA-UW304/2020, complete genome	SARS-CoV-2	9606
MT263426	Severe acute respiratory syndrome-related coronavirus	Betacoronavirus	Betacoronavirus	29792	Roychoudhury,P., Greninger,A., Jerome,K.		USA: WA	Homo sapiens	unknown	3/24/2020	Severe acute respiratory syndrome coronavirus 2 isolate SARS-CoV-2/human/USA/WA-UW346/2020, complete genome	SARS-CoV-2	9606
MT263468	Severe acute respiratory syndrome-related coronavirus	Betacoronavirus	Betacoronavirus	29892	Roychoudhury,P., Greninger,A., Jerome,K.		USA: WA	Homo sapiens	unknown	3/23/2020	Severe acute respiratory syndrome coronavirus 2 isolate SARS-CoV-2/human/USA/WA-UW389/2020, complete genome	SARS-CoV-2	9606
MT263421	Severe acute respiratory syndrome-related coronavirus	Betacoronavirus	Betacoronavirus	29900	Roychoudhury,P., Greninger,A., Jerome,K.		USA: WA	Homo sapiens	unknown	3/24/2020	Severe acute respiratory syndrome coronavirus 2 isolate SARS-CoV-2/human/USA/WA-UW341/2020, complete genome	SARS-CoV-2	9606
MT263424	Severe acute respiratory syndrome-related coronavirus	Betacoronavirus	Betacoronavirus	29830	Roychoudhury,P., Greninger,A., Jerome,K.		USA: WA	Homo sapiens	unknown	3/24/2020	Severe acute respiratory syndrome coronavirus 2 isolate SARS-CoV-2/human/USA/WA-UW344/2020, complete genome	SARS-CoV-2	9606
MT263467	Severe acute respiratory syndrome-related coronavirus	Betacoronavirus	Betacoronavirus	29853	Roychoudhury,P., Greninger,A., Jerome,K.		USA: WA	Homo sapiens	unknown	3/23/2020	Severe acute respiratory syndrome coronavirus 2 isolate SARS-CoV-2/human/USA/WA-UW388/2020, complete genome	SARS-CoV-2	9606
MT263420	Severe acute respiratory syndrome-related coronavirus	Betacoronavirus	Betacoronavirus	29839	Roychoudhury,P., Greninger,A., Jerome,K.		USA: WA	Homo sapiens	unknown	3/20/2020	Severe acute respiratory syndrome coronavirus 2 isolate SARS-CoV-2/human/USA/WA-UW340/2020, complete genome	SARS-CoV-2	9606
MT263469	Severe acute respiratory syndrome-related coronavirus	Betacoronavirus	Betacoronavirus	29857	Roychoudhury,P., Greninger,A., Jerome,K.		USA: WA	Homo sapiens	unknown	3/23/2020	Severe acute respiratory syndrome coronavirus 2 isolate SARS-CoV-2/human/USA/WA-UW390/2020, complete genome	SARS-CoV-2	9606
MT263423	Severe acute respiratory syndrome-related coronavirus	Betacoronavirus	Betacoronavirus	29829	Roychoudhury,P., Greninger,A., Jerome,K.		USA: WA	Homo sapiens	unknown	3/23/2020	Severe acute respiratory syndrome coronavirus 2 isolate SARS-CoV-2/human/USA/WA-UW343/2020, complete genome	SARS-CoV-2	9606
MT263435	Severe acute respiratory syndrome-related coronavirus	Betacoronavirus	Betacoronavirus	29882	Roychoudhury,P., Greninger,A., Jerome,K.		USA: WA	Homo sapiens	unknown	3/24/2020	Severe acute respiratory syndrome coronavirus 2 isolate SARS-CoV-2/human/USA/WA-UW355/2020, complete genome	SARS-CoV-2	9606
MT263438	Severe acute respiratory syndrome-related coronavirus	Betacoronavirus	Betacoronavirus	29872	Roychoudhury,P., Greninger,A., Jerome,K.		USA: WA	Homo sapiens	unknown	3/24/2020	Severe acute respiratory syndrome coronavirus 2 isolate SARS-CoV-2/human/USA/WA-UW358/2020, complete genome	SARS-CoV-2	9606
MT263441	Severe acute respiratory syndrome-related coronavirus	Betacoronavirus	Betacoronavirus	29793	Roychoudhury,P., Greninger,A., Jerome,K.		USA: WA	Homo sapiens	unknown	3/24/2020	Severe acute respiratory syndrome coronavirus 2 isolate SARS-CoV-2/human/USA/WA-UW361/2020, complete genome	SARS-CoV-2	9606
MT263417	Severe acute respiratory syndrome-related coronavirus	Betacoronavirus	Betacoronavirus	29871	Roychoudhury,P., Greninger,A., Jerome,K.		USA: WA	Homo sapiens	unknown	3/24/2020	Severe acute respiratory syndrome coronavirus 2 isolate SARS-CoV-2/human/USA/WA-UW337/2020, complete genome	SARS-CoV-2	9606
MT263418	Severe acute respiratory syndrome-related coronavirus	Betacoronavirus	Betacoronavirus	29876	Roychoudhury,P., Greninger,A., Jerome,K.		USA: WA	Homo sapiens	unknown	3/24/2020	Severe acute respiratory syndrome coronavirus 2 isolate SARS-CoV-2/human/USA/WA-UW338/2020, complete genome	SARS-CoV-2	9606
MT263419	Severe acute respiratory syndrome-related coronavirus	Betacoronavirus	Betacoronavirus	29853	Roychoudhury,P., Greninger,A., Jerome,K.		USA: WA	Homo sapiens	unknown	3/20/2020	Severe acute respiratory syndrome coronavirus 2 isolate SARS-CoV-2/human/USA/WA-UW339/2020, complete genome	SARS-CoV-2	9606
MT263422	Severe acute respiratory syndrome-related coronavirus	Betacoronavirus	Betacoronavirus	29837	Roychoudhury,P., Greninger,A., Jerome,K.		USA: WA	Homo sapiens	unknown	3/24/2020	Severe acute respiratory syndrome coronavirus 2 isolate SARS-CoV-2/human/USA/WA-UW342/2020, complete genome	SARS-CoV-2	9606
MT263450	Severe acute respiratory syndrome-related coronavirus	Betacoronavirus	Betacoronavirus	29841	Roychoudhury,P., Greninger,A., Jerome,K.		USA: WA	Homo sapiens	unknown	3/24/2020	Severe acute respiratory syndrome coronavirus 2 isolate SARS-CoV-2/human/USA/WA-UW370/2020, complete genome	SARS-CoV-2	9606
MT263451	Severe acute respiratory syndrome-related coronavirus	Betacoronavirus	Betacoronavirus	29693	Roychoudhury,P., Greninger,A., Jerome,K.		USA: WA	Homo sapiens	unknown	3/24/2020	Severe acute respiratory syndrome coronavirus 2 isolate SARS-CoV-2/human/USA/WA-UW371/2020, complete genome	SARS-CoV-2	9606
MT263456	Severe acute respiratory syndrome-related coronavirus	Betacoronavirus	Betacoronavirus	29775	Roychoudhury,P., Greninger,A., Jerome,K.		USA: WA	Homo sapiens	unknown	3/24/2020	Severe acute respiratory syndrome coronavirus 2 isolate SARS-CoV-2/human/USA/WA-UW376/2020, complete genome	SARS-CoV-2	9606
MT263449	Severe acute respiratory syndrome-related coronavirus	Betacoronavirus	Betacoronavirus	29828	Roychoudhury,P., Greninger,A., Jerome,K.		USA: WA	Homo sapiens	unknown	3/24/2020	Severe acute respiratory syndrome coronavirus 2 isolate SARS-CoV-2/human/USA/WA-UW369/2020, complete genome	SARS-CoV-2	9606
MT263453	Severe acute respiratory syndrome-related coronavirus	Betacoronavirus	Betacoronavirus	29777	Roychoudhury,P., Greninger,A., Jerome,K.		USA: WA	Homo sapiens	unknown	3/24/2020	Severe acute respiratory syndrome coronavirus 2 isolate SARS-CoV-2/human/USA/WA-UW373/2020, complete genome	SARS-CoV-2	9606
MT263457	Severe acute respiratory syndrome-related coronavirus	Betacoronavirus	Betacoronavirus	29801	Roychoudhury,P., Greninger,A., Jerome,K.		USA: WA	Homo sapiens	unknown	3/24/2020	Severe acute respiratory syndrome coronavirus 2 isolate SARS-CoV-2/human/USA/WA-UW378/2020, complete genome	SARS-CoV-2	9606
MT263447	Severe acute respiratory syndrome-related coronavirus	Betacoronavirus	Betacoronavirus	29868	Roychoudhury,P., Greninger,A., Jerome,K.		USA: WA	Homo sapiens	unknown	3/14/2020	Severe acute respiratory syndrome coronavirus 2 isolate SARS-CoV-2/human/USA/WA-UW367/2020, complete genome	SARS-CoV-2	9606
MT263448	Severe acute respiratory syndrome-related coronavirus	Betacoronavirus	Betacoronavirus	29828	Roychoudhury,P., Greninger,A., Jerome,K.		USA: WA	Homo sapiens	unknown	3/24/2020	Severe acute respiratory syndrome coronavirus 2 isolate SARS-CoV-2/human/USA/WA-UW368/2020, complete genome	SARS-CoV-2	9606
MT263444	Severe acute respiratory syndrome-related coronavirus	Betacoronavirus	Betacoronavirus	29857	Roychoudhury,P., Greninger,A., Jerome,K.		USA: WA	Homo sapiens	unknown	3/20/2020	Severe acute respiratory syndrome coronavirus 2 isolate SARS-CoV-2/human/USA/WA-UW364/2020, complete genome	SARS-CoV-2	9606
MT263452	Severe acute respiratory syndrome-related coronavirus	Betacoronavirus	Betacoronavirus	29833	Roychoudhury,P., Greninger,A., Jerome,K.		USA: WA	Homo sapiens	unknown	3/24/2020	Severe acute respiratory syndrome coronavirus 2 isolate SARS-CoV-2/human/USA/WA-UW372/2020, complete genome	SARS-CoV-2	9606
MT263428	Severe acute respiratory syndrome-related coronavirus	Betacoronavirus	Betacoronavirus	29778	Roychoudhury,P., Greninger,A., Jerome,K.		USA: WA	Homo sapiens	unknown	3/24/2020	Severe acute respiratory syndrome coronavirus 2 isolate SARS-CoV-2/human/USA/WA-UW348/2020, complete genome	SARS-CoV-2	9606
MT263429	Severe acute respiratory syndrome-related coronavirus	Betacoronavirus	Betacoronavirus	29889	Roychoudhury,P., Greninger,A., Jerome,K.		USA: WA	Homo sapiens	unknown	3/24/2020	Severe acute respiratory syndrome coronavirus 2 isolate SARS-CoV-2/human/USA/WA-UW349/2020, complete genome	SARS-CoV-2	9606
MT263432	Severe acute respiratory syndrome-related coronavirus	Betacoronavirus	Betacoronavirus	29866	Roychoudhury,P., Greninger,A., Jerome,K.		USA: WA	Homo sapiens	unknown	3/24/2020	Severe acute respiratory syndrome coronavirus 2 isolate SARS-CoV-2/human/USA/WA-UW352/2020, complete genome	SARS-CoV-2	9606
MT263433	Severe acute respiratory syndrome-related coronavirus	Betacoronavirus	Betacoronavirus	29853	Roychoudhury,P., Greninger,A., Jerome,K.		USA: WA	Homo sapiens	unknown	3/24/2020	Severe acute respiratory syndrome coronavirus 2 isolate SARS-CoV-2/human/USA/WA-UW353/2020, complete genome	SARS-CoV-2	9606
MT262993	Severe acute respiratory syndrome-related coronavirus	Betacoronavirus	Betacoronavirus	29836	Zainab,T., Shamshad,S., Noureen,A., Malik,A., Asad,M.J., Rizvi,K.A.		Pakistan: KPK	Homo sapiens	oronasopharynx	3/12/2020	Severe acute respiratory syndrome coronavirus 2 isolate SARS-Cov-2/human/PAK/Manga1/2020, complete genome	SARS-CoV-2	9606
MT263391	Severe acute respiratory syndrome-related coronavirus	Betacoronavirus	Betacoronavirus	29911	Roychoudhury,P., Greninger,A., Jerome,K.		USA: WA	Homo sapiens	unknown	3/24/2020	Severe acute respiratory syndrome coronavirus 2 isolate SARS-CoV-2/human/USA/WA-UW308/2020, complete genome	SARS-CoV-2	9606
MT263392	Severe acute respiratory syndrome-related coronavirus	Betacoronavirus	Betacoronavirus	29843	Roychoudhury,P., Greninger,A., Jerome,K.		USA: WA	Homo sapiens	unknown	3/24/2020	Severe acute respiratory syndrome coronavirus 2 isolate SARS-CoV-2/human/USA/WA-UW310/2020, complete genome	SARS-CoV-2	9606
MT263458	Severe acute respiratory syndrome-related coronavirus	Betacoronavirus	Betacoronavirus	29881	Roychoudhury,P., Greninger,A., Jerome,K.		USA: WA	Homo sapiens	unknown	3/23/2020	Severe acute respiratory syndrome coronavirus 2 isolate SARS-CoV-2/human/USA/WA-UW379/2020, complete genome	SARS-CoV-2	9606
MT262915	Severe acute respiratory syndrome-related coronavirus	Betacoronavirus	Betacoronavirus	29882	Tao,Y., Zhang,J., Paden,C.R., Queen,K., Uehara,A., Li,Y., Wang,H., Jacobs,J., Russell,D., Hiatt,B., Gant,J., Tong,S.		USA: WA	Homo sapiens	unknown	3/13/2020	Severe acute respiratory syndrome coronavirus 2 isolate SARS-CoV-2/human/USA/WA-NH13/2020, complete genome	SARS-CoV-2	9606
MT263430	Severe acute respiratory syndrome-related coronavirus	Betacoronavirus	Betacoronavirus	29838	Roychoudhury,P., Greninger,A., Jerome,K.		USA: WA	Homo sapiens	unknown	3/24/2020	Severe acute respiratory syndrome coronavirus 2 isolate SARS-CoV-2/human/USA/WA-UW350/2020, complete genome	SARS-CoV-2	9606
MT263459	Severe acute respiratory syndrome-related coronavirus	Betacoronavirus	Betacoronavirus	29917	Roychoudhury,P., Greninger,A., Jerome,K.		USA: WA	Homo sapiens	unknown	3/24/2020	Severe acute respiratory syndrome coronavirus 2 isolate SARS-CoV-2/human/USA/WA-UW380/2020, complete genome	SARS-CoV-2	9606
MT263462	Severe acute respiratory syndrome-related coronavirus	Betacoronavirus	Betacoronavirus	29764	Roychoudhury,P., Greninger,A., Jerome,K.		USA: WA	Homo sapiens	unknown	3/23/2020	Severe acute respiratory syndrome coronavirus 2 isolate SARS-CoV-2/human/USA/WA-UW383/2020, complete genome	SARS-CoV-2	9606
MT263463	Severe acute respiratory syndrome-related coronavirus	Betacoronavirus	Betacoronavirus	29868	Roychoudhury,P., Greninger,A., Jerome,K.		USA: WA	Homo sapiens	unknown	3/23/2020	Severe acute respiratory syndrome coronavirus 2 isolate SARS-CoV-2/human/USA/WA-UW384/2020, complete genome	SARS-CoV-2	9606
MT263464	Severe acute respiratory syndrome-related coronavirus	Betacoronavirus	Betacoronavirus	29832	Roychoudhury,P., Greninger,A., Jerome,K.		USA: WA	Homo sapiens	unknown	3/23/2020	Severe acute respiratory syndrome coronavirus 2 isolate SARS-CoV-2/human/USA/WA-UW385/2020, complete genome	SARS-CoV-2	9606
MT263434	Severe acute respiratory syndrome-related coronavirus	Betacoronavirus	Betacoronavirus	29790	Roychoudhury,P., Greninger,A., Jerome,K.		USA: WA	Homo sapiens	unknown	3/24/2020	Severe acute respiratory syndrome coronavirus 2 isolate SARS-CoV-2/human/USA/WA-UW354/2020, complete genome	SARS-CoV-2	9606
MT263439	Severe acute respiratory syndrome-related coronavirus	Betacoronavirus	Betacoronavirus	29863	Roychoudhury,P., Greninger,A., Jerome,K.		USA: WA	Homo sapiens	unknown	3/24/2020	Severe acute respiratory syndrome coronavirus 2 isolate SARS-CoV-2/human/USA/WA-UW359/2020, complete genome	SARS-CoV-2	9606
MT263440	Severe acute respiratory syndrome-related coronavirus	Betacoronavirus	Betacoronavirus	29863	Roychoudhury,P., Greninger,A., Jerome,K.		USA: WA	Homo sapiens	unknown	3/24/2020	Severe acute respiratory syndrome coronavirus 2 isolate SARS-CoV-2/human/USA/WA-UW360/2020, complete genome	SARS-CoV-2	9606
MT263442	Severe acute respiratory syndrome-related coronavirus	Betacoronavirus	Betacoronavirus	29819	Roychoudhury,P., Greninger,A., Jerome,K.		USA: WA	Homo sapiens	unknown	3/24/2020	Severe acute respiratory syndrome coronavirus 2 isolate SARS-CoV-2/human/USA/WA-UW362/2020, complete genome	SARS-CoV-2	9606
MT263443	Severe acute respiratory syndrome-related coronavirus	Betacoronavirus	Betacoronavirus	29869	Roychoudhury,P., Greninger,A., Jerome,K.		USA: WA	Homo sapiens	unknown	3/24/2020	Severe acute respiratory syndrome coronavirus 2 isolate SARS-CoV-2/human/USA/WA-UW363/2020, complete genome	SARS-CoV-2	9606
MT263445	Severe acute respiratory syndrome-related coronavirus	Betacoronavirus	Betacoronavirus	29868	Roychoudhury,P., Greninger,A., Jerome,K.		USA: WA	Homo sapiens	unknown	3/24/2020	Severe acute respiratory syndrome coronavirus 2 isolate SARS-CoV-2/human/USA/WA-UW365/2020, complete genome	SARS-CoV-2	9606
MT263446	Severe acute respiratory syndrome-related coronavirus	Betacoronavirus	Betacoronavirus	29872	Roychoudhury,P., Greninger,A., Jerome,K.		USA: WA	Homo sapiens	unknown	3/24/2020	Severe acute respiratory syndrome coronavirus 2 isolate SARS-CoV-2/human/USA/WA-UW366/2020, complete genome	SARS-CoV-2	9606
MT263436	Severe acute respiratory syndrome-related coronavirus	Betacoronavirus	Betacoronavirus	29846	Roychoudhury,P., Greninger,A., Jerome,K.		USA: WA	Homo sapiens	unknown	3/24/2020	Severe acute respiratory syndrome coronavirus 2 isolate SARS-CoV-2/human/USA/WA-UW356/2020, complete genome	SARS-CoV-2	9606
MT263386	Severe acute respiratory syndrome-related coronavirus	Betacoronavirus	Betacoronavirus	29808	Roychoudhury,P., Greninger,A., Jerome,K.		USA: WA	Homo sapiens	unknown	3/22/2020	Severe acute respiratory syndrome coronavirus 2 isolate SARS-CoV-2/human/USA/WA-UW303/2020, complete genome	SARS-CoV-2	9606
MT263455	Severe acute respiratory syndrome-related coronavirus	Betacoronavirus	Betacoronavirus	29705	Roychoudhury,P., Greninger,A., Jerome,K.		USA: WA	Homo sapiens	unknown	3/24/2020	Severe acute respiratory syndrome coronavirus 2 isolate SARS-CoV-2/human/USA/WA-UW375/2020, complete genome	SARS-CoV-2	9606
MT258379	Severe acute respiratory syndrome-related coronavirus	Betacoronavirus	Betacoronavirus	29892	Arevalo,S., Batson,J., Botvinnik,O., Castaneda,G., Detweiler,A., Dynerman,D., Hao,S., Kamm,J., Kistler,A., Kumar,G.R., Langelier,C., Li,L., Miller,S., Mwakibete,L., Neff,N., Pisco,A., Phelps,M., Tan,M., Zhao,C.		USA: San Francisco, CA	Homo sapiens	unknown	3/18/2020	Severe acute respiratory syndrome coronavirus 2 isolate SARS-CoV-2/human/USA/CZB-RR057-007/2020, complete genome	SARS-CoV-2	9606
MT259251	Severe acute respiratory syndrome-related coronavirus	Betacoronavirus	Betacoronavirus	29884	Roychoudhury,P., Greninger,A., Jerome,K.		USA: WA	Homo sapiens	unknown	3/14/2020	Severe acute respiratory syndrome coronavirus 2 isolate SARS-CoV-2/human/USA/WA-UW259/2020, complete genome	SARS-CoV-2	9606
MT259253	Severe acute respiratory syndrome-related coronavirus	Betacoronavirus	Betacoronavirus	29813	Roychoudhury,P., Greninger,A., Jerome,K.		USA: WA	Homo sapiens	unknown	3/16/2020	Severe acute respiratory syndrome coronavirus 2 isolate SARS-CoV-2/human/USA/WA-UW261/2020, complete genome	SARS-CoV-2	9606
MT259278	Severe acute respiratory syndrome-related coronavirus	Betacoronavirus	Betacoronavirus	29897	Roychoudhury,P., Greninger,A., Jerome,K.		USA: WA	Homo sapiens	unknown	3/15/2020	Severe acute respiratory syndrome coronavirus 2 isolate SARS-CoV-2/human/USA/WA-UW288/2020, complete genome	SARS-CoV-2	9606
MT258382	Severe acute respiratory syndrome-related coronavirus	Betacoronavirus	Betacoronavirus	29885	Arevalo,S., Batson,J., Botvinnik,O., Castaneda,G., Detweiler,A., Dynerman,D., Hao,S., Kamm,J., Kistler,A., Kumar,G.R., Langelier,C., Li,L., Miller,S., Mwakibete,L., Neff,N., Pisco,A., Phelps,M., Tan,M., Zhao,C.		USA: San Francisco, CA	Homo sapiens	unknown	3/18/2020	Severe acute respiratory syndrome coronavirus 2 isolate SARS-CoV-2/human/USA/CZB-RR057-014/2020, complete genome	SARS-CoV-2	9606
MT259274	Severe acute respiratory syndrome-related coronavirus	Betacoronavirus	Betacoronavirus	29779	Roychoudhury,P., Greninger,A., Jerome,K.		USA: WA	Homo sapiens	unknown	3/14/2020	Severe acute respiratory syndrome coronavirus 2 isolate SARS-CoV-2/human/USA/WA-UW284/2020, complete genome	SARS-CoV-2	9606
MT258381	Severe acute respiratory syndrome-related coronavirus	Betacoronavirus	Betacoronavirus	29899	Arevalo,S., Batson,J., Botvinnik,O., Castaneda,G., Detweiler,A., Dynerman,D., Hao,S., Kamm,J., Kistler,A., Kumar,G.R., Langelier,C., Li,L., Miller,S., Mwakibete,L., Neff,N., Pisco,A., Phelps,M., Tan,M., Zhao,C.		USA: San Francisco, CA	Homo sapiens	unknown	3/18/2020	Severe acute respiratory syndrome coronavirus 2 isolate SARS-CoV-2/human/USA/CZB-RR057-013/2020, complete genome	SARS-CoV-2	9606
MT258383	Severe acute respiratory syndrome-related coronavirus	Betacoronavirus	Betacoronavirus	29887	Arevalo,S., Batson,J., Botvinnik,O., Castaneda,G., Detweiler,A., Dynerman,D., Hao,S., Kamm,J., Kistler,A., Kumar,G.R., Langelier,C., Li,L., Miller,S., Mwakibete,L., Neff,N., Pisco,A., Phelps,M., Tan,M., Zhao,C.		USA: San Francisco, CA	Homo sapiens	unknown	3/18/2020	Severe acute respiratory syndrome coronavirus 2 isolate SARS-CoV-2/human/USA/CZB-RR057-015/2020, complete genome	SARS-CoV-2	9606
MT259285	Severe acute respiratory syndrome-related coronavirus	Betacoronavirus	Betacoronavirus	29831	Roychoudhury,P., Greninger,A., Jerome,K.		USA: WA	Homo sapiens	unknown	3/15/2020	Severe acute respiratory syndrome coronavirus 2 isolate SARS-CoV-2/human/USA/WA-UW295/2020, complete genome	SARS-CoV-2	9606
MT258377	Severe acute respiratory syndrome-related coronavirus	Betacoronavirus	Betacoronavirus	29888	Arevalo,S., Batson,J., Botvinnik,O., Castaneda,G., Detweiler,A., Dynerman,D., Hao,S., Kamm,J., Kistler,A., Kumar,G.R., Langelier,C., Li,L., Miller,S., Mwakibete,L., Neff,N., Pisco,A., Phelps,M., Tan,M., Zhao,C.		USA: San Francisco, CA	Homo sapiens	unknown	3/18/2020	Severe acute respiratory syndrome coronavirus 2 isolate SARS-CoV-2/human/USA/CZB-RR057-005/2020, complete genome	SARS-CoV-2	9606
MT259273	Severe acute respiratory syndrome-related coronavirus	Betacoronavirus	Betacoronavirus	29892	Roychoudhury,P., Greninger,A., Jerome,K.		USA: WA	Homo sapiens	unknown	3/15/2020	Severe acute respiratory syndrome coronavirus 2 isolate SARS-CoV-2/human/USA/WA-UW282/2020, complete genome	SARS-CoV-2	9606
MT259237	Severe acute respiratory syndrome-related coronavirus	Betacoronavirus	Betacoronavirus	29864	Roychoudhury,P., Greninger,A., Jerome,K.		USA: WA	Homo sapiens	unknown	3/16/2020	Severe acute respiratory syndrome coronavirus 2 isolate SARS-CoV-2/human/USA/WA-UW245/2020, complete genome	SARS-CoV-2	9606
MT259252	Severe acute respiratory syndrome-related coronavirus	Betacoronavirus	Betacoronavirus	29790	Roychoudhury,P., Greninger,A., Jerome,K.		USA: WA	Homo sapiens	unknown	3/14/2020	Severe acute respiratory syndrome coronavirus 2 isolate SARS-CoV-2/human/USA/WA-UW260/2020, complete genome	SARS-CoV-2	9606
MT259263	Severe acute respiratory syndrome-related coronavirus	Betacoronavirus	Betacoronavirus	29878	Roychoudhury,P., Greninger,A., Jerome,K.		USA: WA	Homo sapiens	unknown	3/13/2020	Severe acute respiratory syndrome coronavirus 2 isolate SARS-CoV-2/human/USA/WA-UW271/2020, complete genome	SARS-CoV-2	9606
MT259268	Severe acute respiratory syndrome-related coronavirus	Betacoronavirus	Betacoronavirus	29759	Roychoudhury,P., Greninger,A., Jerome,K.		USA: WA	Homo sapiens	unknown	3/13/2020	Severe acute respiratory syndrome coronavirus 2 isolate SARS-CoV-2/human/USA/WA-UW276/2020, complete genome	SARS-CoV-2	9606
MT259286	Severe acute respiratory syndrome-related coronavirus	Betacoronavirus	Betacoronavirus	29857	Roychoudhury,P., Greninger,A., Jerome,K.		USA: WA	Homo sapiens	unknown	3/15/2020	Severe acute respiratory syndrome coronavirus 2 isolate SARS-CoV-2/human/USA/WA-UW296/2020, complete genome	SARS-CoV-2	9606
MT259287	Severe acute respiratory syndrome-related coronavirus	Betacoronavirus	Betacoronavirus	29688	Roychoudhury,P., Greninger,A., Jerome,K.		USA: WA	Homo sapiens	unknown	3/15/2020	Severe acute respiratory syndrome coronavirus 2 isolate SARS-CoV-2/human/USA/WA-UW297/2020, complete genome	SARS-CoV-2	9606
MT258378	Severe acute respiratory syndrome-related coronavirus	Betacoronavirus	Betacoronavirus	29892	Arevalo,S., Batson,J., Botvinnik,O., Castaneda,G., Detweiler,A., Dynerman,D., Hao,S., Kamm,J., Kistler,A., Kumar,G.R., Langelier,C., Li,L., Miller,S., Mwakibete,L., Neff,N., Pisco,A., Phelps,M., Tan,M., Zhao,C.		USA: San Francisco, CA	Homo sapiens	unknown	3/18/2020	Severe acute respiratory syndrome coronavirus 2 isolate SARS-CoV-2/human/USA/CZB-RR057-006/2020, complete genome	SARS-CoV-2	9606
MT258380	Severe acute respiratory syndrome-related coronavirus	Betacoronavirus	Betacoronavirus	29890	Arevalo,S., Batson,J., Botvinnik,O., Castaneda,G., Detweiler,A., Dynerman,D., Hao,S., Kamm,J., Kistler,A., Kumar,G.R., Langelier,C., Li,L., Miller,S., Mwakibete,L., Neff,N., Pisco,A., Phelps,M., Tan,M., Zhao,C.		USA: San Francisco, CA	Homo sapiens	unknown	3/18/2020	Severe acute respiratory syndrome coronavirus 2 isolate SARS-CoV-2/human/USA/CZB-RR057-011/2020, complete genome	SARS-CoV-2	9606
MT259235	Severe acute respiratory syndrome-related coronavirus	Betacoronavirus	Betacoronavirus	29751	Roychoudhury,P., Greninger,A., Jerome,K.		USA: WA	Homo sapiens	unknown	3/13/2020	Severe acute respiratory syndrome coronavirus 2 isolate SARS-CoV-2/human/USA/WA-UW243/2020, complete genome	SARS-CoV-2	9606
MT259254	Severe acute respiratory syndrome-related coronavirus	Betacoronavirus	Betacoronavirus	29887	Roychoudhury,P., Greninger,A., Jerome,K.		USA: WA	Homo sapiens	unknown	3/16/2020	Severe acute respiratory syndrome coronavirus 2 isolate SARS-CoV-2/human/USA/WA-UW262/2020, complete genome	SARS-CoV-2	9606
MT259256	Severe acute respiratory syndrome-related coronavirus	Betacoronavirus	Betacoronavirus	29833	Roychoudhury,P., Greninger,A., Jerome,K.		USA: WA	Homo sapiens	unknown	3/13/2020	Severe acute respiratory syndrome coronavirus 2 isolate SARS-CoV-2/human/USA/WA-UW264/2020, complete genome	SARS-CoV-2	9606
MT259257	Severe acute respiratory syndrome-related coronavirus	Betacoronavirus	Betacoronavirus	29868	Roychoudhury,P., Greninger,A., Jerome,K.		USA: WA	Homo sapiens	unknown	3/16/2020	Severe acute respiratory syndrome coronavirus 2 isolate SARS-CoV-2/human/USA/WA-UW265/2020, complete genome	SARS-CoV-2	9606
MT259258	Severe acute respiratory syndrome-related coronavirus	Betacoronavirus	Betacoronavirus	29657	Roychoudhury,P., Greninger,A., Jerome,K.		USA: WA	Homo sapiens	unknown	3/13/2020	Severe acute respiratory syndrome coronavirus 2 isolate SARS-CoV-2/human/USA/WA-UW266/2020, complete genome	SARS-CoV-2	9606
MT259260	Severe acute respiratory syndrome-related coronavirus	Betacoronavirus	Betacoronavirus	29871	Roychoudhury,P., Greninger,A., Jerome,K.		USA: WA	Homo sapiens	unknown	3/16/2020	Severe acute respiratory syndrome coronavirus 2 isolate SARS-CoV-2/human/USA/WA-UW268/2020, complete genome	SARS-CoV-2	9606
MT259261	Severe acute respiratory syndrome-related coronavirus	Betacoronavirus	Betacoronavirus	29837	Roychoudhury,P., Greninger,A., Jerome,K.		USA: WA	Homo sapiens	unknown	3/16/2020	Severe acute respiratory syndrome coronavirus 2 isolate SARS-CoV-2/human/USA/WA-UW269/2020, complete genome	SARS-CoV-2	9606
MT259267	Severe acute respiratory syndrome-related coronavirus	Betacoronavirus	Betacoronavirus	29852	Roychoudhury,P., Greninger,A., Jerome,K.		USA: WA	Homo sapiens	unknown	3/14/2020	Severe acute respiratory syndrome coronavirus 2 isolate SARS-CoV-2/human/USA/WA-UW275/2020, complete genome	SARS-CoV-2	9606
MT259269	Severe acute respiratory syndrome-related coronavirus	Betacoronavirus	Betacoronavirus	29894	Roychoudhury,P., Greninger,A., Jerome,K.		USA: WA	Homo sapiens	unknown	3/14/2020	Severe acute respiratory syndrome coronavirus 2 isolate SARS-CoV-2/human/USA/WA-UW277/2020, complete genome	SARS-CoV-2	9606
MT259271	Severe acute respiratory syndrome-related coronavirus	Betacoronavirus	Betacoronavirus	29864	Roychoudhury,P., Greninger,A., Jerome,K.		USA: WA	Homo sapiens	unknown	3/15/2020	Severe acute respiratory syndrome coronavirus 2 isolate SARS-CoV-2/human/USA/WA-UW279/2020, complete genome	SARS-CoV-2	9606
MT259275	Severe acute respiratory syndrome-related coronavirus	Betacoronavirus	Betacoronavirus	29841	Roychoudhury,P., Greninger,A., Jerome,K.		USA: WA	Homo sapiens	unknown	3/14/2020	Severe acute respiratory syndrome coronavirus 2 isolate SARS-CoV-2/human/USA/WA-UW285/2020, complete genome	SARS-CoV-2	9606
MT259277	Severe acute respiratory syndrome-related coronavirus	Betacoronavirus	Betacoronavirus	29881	Roychoudhury,P., Greninger,A., Jerome,K.		USA: WA	Homo sapiens	unknown	3/15/2020	Severe acute respiratory syndrome coronavirus 2 isolate SARS-CoV-2/human/USA/WA-UW287/2020, complete genome	SARS-CoV-2	9606
MT259280	Severe acute respiratory syndrome-related coronavirus	Betacoronavirus	Betacoronavirus	29642	Roychoudhury,P., Greninger,A., Jerome,K.		USA: WA	Homo sapiens	unknown	3/15/2020	Severe acute respiratory syndrome coronavirus 2 isolate SARS-CoV-2/human/USA/WA-UW290/2020, complete genome	SARS-CoV-2	9606
MT259281	Severe acute respiratory syndrome-related coronavirus	Betacoronavirus	Betacoronavirus	29839	Roychoudhury,P., Greninger,A., Jerome,K.		USA: WA	Homo sapiens	unknown	3/15/2020	Severe acute respiratory syndrome coronavirus 2 isolate SARS-CoV-2/human/USA/WA-UW291/2020, complete genome	SARS-CoV-2	9606
MT259282	Severe acute respiratory syndrome-related coronavirus	Betacoronavirus	Betacoronavirus	29815	Roychoudhury,P., Greninger,A., Jerome,K.		USA: WA	Homo sapiens	unknown	3/15/2020	Severe acute respiratory syndrome coronavirus 2 isolate SARS-CoV-2/human/USA/WA-UW292/2020, complete genome	SARS-CoV-2	9606
MT259284	Severe acute respiratory syndrome-related coronavirus	Betacoronavirus	Betacoronavirus	29432	Roychoudhury,P., Greninger,A., Jerome,K.		USA: WA	Homo sapiens	unknown	3/15/2020	Severe acute respiratory syndrome coronavirus 2 isolate SARS-CoV-2/human/USA/WA-UW294/2020, complete genome	SARS-CoV-2	9606
MT259236	Severe acute respiratory syndrome-related coronavirus	Betacoronavirus	Betacoronavirus	29883	Roychoudhury,P., Greninger,A., Jerome,K.		USA: WA	Homo sapiens	unknown	3/16/2020	Severe acute respiratory syndrome coronavirus 2 isolate SARS-CoV-2/human/USA/WA-UW244/2020, complete genome	SARS-CoV-2	9606
MT259243	Severe acute respiratory syndrome-related coronavirus	Betacoronavirus	Betacoronavirus	29757	Roychoudhury,P., Greninger,A., Jerome,K.		USA: WA	Homo sapiens	unknown	3/13/2020	Severe acute respiratory syndrome coronavirus 2 isolate SARS-CoV-2/human/USA/WA-UW251/2020, complete genome	SARS-CoV-2	9606
MT259244	Severe acute respiratory syndrome-related coronavirus	Betacoronavirus	Betacoronavirus	29865	Roychoudhury,P., Greninger,A., Jerome,K.		USA: WA	Homo sapiens	unknown	3/16/2020	Severe acute respiratory syndrome coronavirus 2 isolate SARS-CoV-2/human/USA/WA-UW252/2020, complete genome	SARS-CoV-2	9606
MT259245	Severe acute respiratory syndrome-related coronavirus	Betacoronavirus	Betacoronavirus	29826	Roychoudhury,P., Greninger,A., Jerome,K.		USA: WA	Homo sapiens	unknown	3/15/2020	Severe acute respiratory syndrome coronavirus 2 isolate SARS-CoV-2/human/USA/WA-UW253/2020, complete genome	SARS-CoV-2	9606
MT259246	Severe acute respiratory syndrome-related coronavirus	Betacoronavirus	Betacoronavirus	29842	Roychoudhury,P., Greninger,A., Jerome,K.		USA: WA	Homo sapiens	unknown	3/13/2020	Severe acute respiratory syndrome coronavirus 2 isolate SARS-CoV-2/human/USA/WA-UW254/2020, complete genome	SARS-CoV-2	9606
MT259247	Severe acute respiratory syndrome-related coronavirus	Betacoronavirus	Betacoronavirus	29646	Roychoudhury,P., Greninger,A., Jerome,K.		USA: WA	Homo sapiens	unknown	3/16/2020	Severe acute respiratory syndrome coronavirus 2 isolate SARS-CoV-2/human/USA/WA-UW255/2020, complete genome	SARS-CoV-2	9606
MT259248	Severe acute respiratory syndrome-related coronavirus	Betacoronavirus	Betacoronavirus	29879	Roychoudhury,P., Greninger,A., Jerome,K.		USA: WA	Homo sapiens	unknown	3/14/2020	Severe acute respiratory syndrome coronavirus 2 isolate SARS-CoV-2/human/USA/WA-UW256/2020, complete genome	SARS-CoV-2	9606
MT259249	Severe acute respiratory syndrome-related coronavirus	Betacoronavirus	Betacoronavirus	29821	Roychoudhury,P., Greninger,A., Jerome,K.		USA: WA	Homo sapiens	unknown	3/13/2020	Severe acute respiratory syndrome coronavirus 2 isolate SARS-CoV-2/human/USA/WA-UW257/2020, complete genome	SARS-CoV-2	9606
MT259250	Severe acute respiratory syndrome-related coronavirus	Betacoronavirus	Betacoronavirus	29702	Roychoudhury,P., Greninger,A., Jerome,K.		USA: WA	Homo sapiens	unknown	3/14/2020	Severe acute respiratory syndrome coronavirus 2 isolate SARS-CoV-2/human/USA/WA-UW258/2020, complete genome	SARS-CoV-2	9606
MT259228	Severe acute respiratory syndrome-related coronavirus	Betacoronavirus	Betacoronavirus	29861	Si,H., Zhu,Y., Lin,H., Xie,S., Shi,Z., Zhou,P.		China: Hubei, Wuhan	Homo sapiens	oronasopharynx	1/26/2020	Severe acute respiratory syndrome coronavirus 2 isolate SARS-CoV-2/human/CHN/Wuhan_YB012605/2020, complete genome	SARS-CoV-2	9606
MT259226	Severe acute respiratory syndrome-related coronavirus	Betacoronavirus	Betacoronavirus	29868	Si,H., Zhu,Y., Lin,H., Xie,S., Shi,Z., Zhou,P.		China: Hubei, Wuhan	Homo sapiens	oronasopharynx	1/10/2020	Severe acute respiratory syndrome coronavirus 2 isolate SARS-CoV-2/human/CHN/Wuhan_OS52/2020, complete genome	SARS-CoV-2	9606
MT259227	Severe acute respiratory syndrome-related coronavirus	Betacoronavirus	Betacoronavirus	29863	Si,H., Zhu,Y., Lin,H., Xie,S., Shi,Z., Zhou,P.		China: Hubei, Wuhan	Homo sapiens	oronasopharynx	1/26/2020	Severe acute respiratory syndrome coronavirus 2 isolate SARS-CoV-2/human/CHN/Wuhan_YB012611/2020, complete genome	SARS-CoV-2	9606
MT259230	Severe acute respiratory syndrome-related coronavirus	Betacoronavirus	Betacoronavirus	29866	Si,H., Zhu,Y., Lin,H., Xie,S., Shi,Z., Zhou,P.		China: Hubei, Wuhan	Homo sapiens	oronasopharynx	1/25/2020	Severe acute respiratory syndrome coronavirus 2 isolate SARS-CoV-2/human/CHN/Wuhan_YB012506/2020, complete genome	SARS-CoV-2	9606
MT259231	Severe acute respiratory syndrome-related coronavirus	Betacoronavirus	Betacoronavirus	29865	Si,H., Zhu,Y., Lin,H., Xie,S., Shi,Z., Zhou,P.		China: Hubei, Wuhan	Homo sapiens	oronasopharynx	1/25/2020	Severe acute respiratory syndrome coronavirus 2 isolate SARS-CoV-2/human/CHN/Wuhan_YB012504/2020, complete genome	SARS-CoV-2	9606
MT251979	Severe acute respiratory syndrome-related coronavirus	Betacoronavirus	Betacoronavirus	29839	Roychoudhury,P., Greninger,A., Jerome,K.		USA: WA	Homo sapiens	unknown	3/14/2020	Severe acute respiratory syndrome coronavirus 2 isolate SARS-CoV-2/human/USA/WA-UW241/2020, complete genome	SARS-CoV-2	9606
MT251972	Severe acute respiratory syndrome-related coronavirus	Betacoronavirus	Betacoronavirus	29861	Roychoudhury,P., Greninger,A., Jerome,K.		USA: WA	Homo sapiens	unknown	3/14/2020	Severe acute respiratory syndrome coronavirus 2 isolate SARS-CoV-2/human/USA/WA-UW236/2020, complete genome	SARS-CoV-2	9606
MT251978	Severe acute respiratory syndrome-related coronavirus	Betacoronavirus	Betacoronavirus	29905	Roychoudhury,P., Greninger,A., Jerome,K.		USA: WA	Homo sapiens	unknown	3/14/2020	Severe acute respiratory syndrome coronavirus 2 isolate SARS-CoV-2/human/USA/WA-UW235/2020, complete genome	SARS-CoV-2	9606
MT253706	Severe acute respiratory syndrome-related coronavirus	Betacoronavirus	Betacoronavirus	29781	Liu,Y., Sun,Z., Chen,J., Wang,X., Yu,H., Li,J., Yu,X., Wang,H., Pan,J.		China: Zhejiang, Hangzhou	Homo sapiens	lung, oronasopharynx	1/22/2020	Severe acute respiratory syndrome coronavirus 2 isolate SARS-CoV-2/human/CHN/HZ-62/2020, complete genome	SARS-CoV-2	9606
MT251980	Severe acute respiratory syndrome-related coronavirus	Betacoronavirus	Betacoronavirus	29845	Roychoudhury,P., Greninger,A., Jerome,K.		USA: WA	Homo sapiens	unknown	3/13/2020	Severe acute respiratory syndrome coronavirus 2 isolate SARS-CoV-2/human/USA/WA-UW242/2020, complete genome	SARS-CoV-2	9606
MT251973	Severe acute respiratory syndrome-related coronavirus	Betacoronavirus	Betacoronavirus	29871	Roychoudhury,P., Greninger,A., Jerome,K.		USA: WA	Homo sapiens	unknown	3/14/2020	Severe acute respiratory syndrome coronavirus 2 isolate SARS-CoV-2/human/USA/WA-UW237/2020, complete genome	SARS-CoV-2	9606
MT251974	Severe acute respiratory syndrome-related coronavirus	Betacoronavirus	Betacoronavirus	29852	Roychoudhury,P., Greninger,A., Jerome,K.		USA: WA	Homo sapiens	unknown	3/12/2020	Severe acute respiratory syndrome coronavirus 2 isolate SARS-CoV-2/human/USA/WA-UW238/2020, complete genome	SARS-CoV-2	9606
MT251975	Severe acute respiratory syndrome-related coronavirus	Betacoronavirus	Betacoronavirus	29875	Roychoudhury,P., Greninger,A., Jerome,K.		USA: WA	Homo sapiens	unknown	3/14/2020	Severe acute respiratory syndrome coronavirus 2 isolate SARS-CoV-2/human/USA/WA-UW239/2020, complete genome	SARS-CoV-2	9606
MT251976	Severe acute respiratory syndrome-related coronavirus	Betacoronavirus	Betacoronavirus	29899	Roychoudhury,P., Greninger,A., Jerome,K.		USA: WA	Homo sapiens	unknown	3/14/2020	Severe acute respiratory syndrome coronavirus 2 isolate SARS-CoV-2/human/USA/WA-UW240/2020, complete genome	SARS-CoV-2	9606
MT251977	Severe acute respiratory syndrome-related coronavirus	Betacoronavirus	Betacoronavirus	29829	Roychoudhury,P., Greninger,A., Jerome,K.		USA: WA	Homo sapiens	unknown	3/14/2020	Severe acute respiratory syndrome coronavirus 2 isolate SARS-CoV-2/human/USA/WA-UW234/2020, complete genome	SARS-CoV-2	9606
MT246469	Severe acute respiratory syndrome-related coronavirus	Betacoronavirus	Betacoronavirus	29869	Roychoudhury,P., Greninger,A., Jerome,K.		USA: WA	Homo sapiens	unknown	3/14/2020	Severe acute respiratory syndrome coronavirus 2 isolate SARS-CoV-2/human/USA/WA-UW212/2020, complete genome	SARS-CoV-2	9606
MT246466	Severe acute respiratory syndrome-related coronavirus	Betacoronavirus	Betacoronavirus	29897	Roychoudhury,P., Greninger,A., Jerome,K.		USA: WA	Homo sapiens	unknown	3/13/2020	Severe acute respiratory syndrome coronavirus 2 isolate SARS-CoV-2/human/USA/WA-UW209/2020, complete genome	SARS-CoV-2	9606
MT246471	Severe acute respiratory syndrome-related coronavirus	Betacoronavirus	Betacoronavirus	29871	Roychoudhury,P., Greninger,A., Jerome,K.		USA: WA	Homo sapiens	unknown	3/14/2020	Severe acute respiratory syndrome coronavirus 2 isolate SARS-CoV-2/human/USA/WA-UW214/2020, complete genome	SARS-CoV-2	9606
MT246475	Severe acute respiratory syndrome-related coronavirus	Betacoronavirus	Betacoronavirus	29877	Roychoudhury,P., Greninger,A., Jerome,K.		USA: WA	Homo sapiens	unknown	3/13/2020	Severe acute respiratory syndrome coronavirus 2 isolate SARS-CoV-2/human/USA/WA-UW218/2020, complete genome	SARS-CoV-2	9606
MT246456	Severe acute respiratory syndrome-related coronavirus	Betacoronavirus	Betacoronavirus	29846	Roychoudhury,P., Greninger,A., Jerome,K.		USA: WA	Homo sapiens	unknown	3/13/2020	Severe acute respiratory syndrome coronavirus 2 isolate SARS-CoV-2/human/USA/WA-UW199/2020, complete genome	SARS-CoV-2	9606
MT246464	Severe acute respiratory syndrome-related coronavirus	Betacoronavirus	Betacoronavirus	29818	Roychoudhury,P., Greninger,A., Jerome,K.		USA: WA	Homo sapiens	unknown	3/13/2020	Severe acute respiratory syndrome coronavirus 2 isolate SARS-CoV-2/human/USA/WA-UW207/2020, complete genome	SARS-CoV-2	9606
MT246450	Severe acute respiratory syndrome-related coronavirus	Betacoronavirus	Betacoronavirus	29872	Roychoudhury,P., Greninger,A., Jerome,K.		USA: WA	Homo sapiens	unknown	3/13/2020	Severe acute respiratory syndrome coronavirus 2 isolate SARS-CoV-2/human/USA/WA-UW193/2020, complete genome	SARS-CoV-2	9606
MT246451	Severe acute respiratory syndrome-related coronavirus	Betacoronavirus	Betacoronavirus	29868	Roychoudhury,P., Greninger,A., Jerome,K.		USA: WA	Homo sapiens	unknown	3/13/2020	Severe acute respiratory syndrome coronavirus 2 isolate SARS-CoV-2/human/USA/WA-UW194/2020, complete genome	SARS-CoV-2	9606
MT246452	Severe acute respiratory syndrome-related coronavirus	Betacoronavirus	Betacoronavirus	29888	Roychoudhury,P., Greninger,A., Jerome,K.		USA: WA	Homo sapiens	unknown	3/13/2020	Severe acute respiratory syndrome coronavirus 2 isolate SARS-CoV-2/human/USA/WA-UW195/2020, complete genome	SARS-CoV-2	9606
MT246457	Severe acute respiratory syndrome-related coronavirus	Betacoronavirus	Betacoronavirus	29843	Roychoudhury,P., Greninger,A., Jerome,K.		USA: WA	Homo sapiens	unknown	3/12/2020	Severe acute respiratory syndrome coronavirus 2 isolate SARS-CoV-2/human/USA/WA-UW200/2020, complete genome	SARS-CoV-2	9606
MT246474	Severe acute respiratory syndrome-related coronavirus	Betacoronavirus	Betacoronavirus	29884	Roychoudhury,P., Greninger,A., Jerome,K.		USA: WA	Homo sapiens	unknown	3/14/2020	Severe acute respiratory syndrome coronavirus 2 isolate SARS-CoV-2/human/USA/WA-UW217/2020, complete genome	SARS-CoV-2	9606
MT246480	Severe acute respiratory syndrome-related coronavirus	Betacoronavirus	Betacoronavirus	29904	Roychoudhury,P., Greninger,A., Jerome,K.		USA: WA	Homo sapiens	unknown	3/13/2020	Severe acute respiratory syndrome coronavirus 2 isolate SARS-CoV-2/human/USA/WA-UW223/2020, complete genome	SARS-CoV-2	9606
MT246486	Severe acute respiratory syndrome-related coronavirus	Betacoronavirus	Betacoronavirus	29867	Roychoudhury,P., Greninger,A., Jerome,K.		USA: WA	Homo sapiens	unknown	3/14/2020	Severe acute respiratory syndrome coronavirus 2 isolate SARS-CoV-2/human/USA/WA-UW229/2020, complete genome	SARS-CoV-2	9606
MT246489	Severe acute respiratory syndrome-related coronavirus	Betacoronavirus	Betacoronavirus	29864	Roychoudhury,P., Greninger,A., Jerome,K.		USA: WA	Homo sapiens	unknown	3/14/2020	Severe acute respiratory syndrome coronavirus 2 isolate SARS-CoV-2/human/USA/WA-UW232/2020, complete genome	SARS-CoV-2	9606
MT246490	Severe acute respiratory syndrome-related coronavirus	Betacoronavirus	Betacoronavirus	29850	Roychoudhury,P., Greninger,A., Jerome,K.		USA: WA	Homo sapiens	unknown	3/15/2020	Severe acute respiratory syndrome coronavirus 2 isolate SARS-CoV-2/human/USA/WA-UW233/2020, complete genome	SARS-CoV-2	9606
MT246449	Severe acute respiratory syndrome-related coronavirus	Betacoronavirus	Betacoronavirus	29828	Roychoudhury,P., Greninger,A., Jerome,K.		USA: WA	Homo sapiens	unknown	3/13/2020	Severe acute respiratory syndrome coronavirus 2 isolate SARS-CoV-2/human/USA/WA-UW192/2020, complete genome	SARS-CoV-2	9606
MT246462	Severe acute respiratory syndrome-related coronavirus	Betacoronavirus	Betacoronavirus	29903	Roychoudhury,P., Greninger,A., Jerome,K.		USA: WA	Homo sapiens	unknown	3/13/2020	Severe acute respiratory syndrome coronavirus 2 isolate SARS-CoV-2/human/USA/WA-UW205/2020, complete genome	SARS-CoV-2	9606
MT246477	Severe acute respiratory syndrome-related coronavirus	Betacoronavirus	Betacoronavirus	29886	Roychoudhury,P., Greninger,A., Jerome,K.		USA: WA	Homo sapiens	unknown	3/14/2020	Severe acute respiratory syndrome coronavirus 2 isolate SARS-CoV-2/human/USA/WA-UW220/2020, complete genome	SARS-CoV-2	9606
MT246482	Severe acute respiratory syndrome-related coronavirus	Betacoronavirus	Betacoronavirus	29844	Roychoudhury,P., Greninger,A., Jerome,K.		USA: WA	Homo sapiens	unknown	3/15/2020	Severe acute respiratory syndrome coronavirus 2 isolate SARS-CoV-2/human/USA/WA-UW225/2020, complete genome	SARS-CoV-2	9606
MT246453	Severe acute respiratory syndrome-related coronavirus	Betacoronavirus	Betacoronavirus	29823	Roychoudhury,P., Greninger,A., Jerome,K.		USA: WA	Homo sapiens	unknown	3/13/2020	Severe acute respiratory syndrome coronavirus 2 isolate SARS-CoV-2/human/USA/WA-UW196/2020, complete genome	SARS-CoV-2	9606
MT246461	Severe acute respiratory syndrome-related coronavirus	Betacoronavirus	Betacoronavirus	29877	Roychoudhury,P., Greninger,A., Jerome,K.		USA: WA	Homo sapiens	unknown	3/13/2020	Severe acute respiratory syndrome coronavirus 2 isolate SARS-CoV-2/human/USA/WA-UW204/2020, complete genome	SARS-CoV-2	9606
MT246476	Severe acute respiratory syndrome-related coronavirus	Betacoronavirus	Betacoronavirus	29863	Roychoudhury,P., Greninger,A., Jerome,K.		USA: WA	Homo sapiens	unknown	3/13/2020	Severe acute respiratory syndrome coronavirus 2 isolate SARS-CoV-2/human/USA/WA-UW219/2020, complete genome	SARS-CoV-2	9606
MT246487	Severe acute respiratory syndrome-related coronavirus	Betacoronavirus	Betacoronavirus	29883	Roychoudhury,P., Greninger,A., Jerome,K.		USA: WA	Homo sapiens	unknown	3/15/2020	Severe acute respiratory syndrome coronavirus 2 isolate SARS-CoV-2/human/USA/WA-UW230/2020, complete genome	SARS-CoV-2	9606
MT246459	Severe acute respiratory syndrome-related coronavirus	Betacoronavirus	Betacoronavirus	29909	Roychoudhury,P., Greninger,A., Jerome,K.		USA: WA	Homo sapiens	unknown	3/12/2020	Severe acute respiratory syndrome coronavirus 2 isolate SARS-CoV-2/human/USA/WA-UW202/2020, complete genome	SARS-CoV-2	9606
MT246454	Severe acute respiratory syndrome-related coronavirus	Betacoronavirus	Betacoronavirus	29892	Roychoudhury,P., Greninger,A., Jerome,K.		USA: WA	Homo sapiens	unknown	3/12/2020	Severe acute respiratory syndrome coronavirus 2 isolate SARS-CoV-2/human/USA/WA-UW197/2020, complete genome	SARS-CoV-2	9606
MT246455	Severe acute respiratory syndrome-related coronavirus	Betacoronavirus	Betacoronavirus	29857	Roychoudhury,P., Greninger,A., Jerome,K.		USA: WA	Homo sapiens	unknown	3/12/2020	Severe acute respiratory syndrome coronavirus 2 isolate SARS-CoV-2/human/USA/WA-UW198/2020, complete genome	SARS-CoV-2	9606
MT246458	Severe acute respiratory syndrome-related coronavirus	Betacoronavirus	Betacoronavirus	29765	Roychoudhury,P., Greninger,A., Jerome,K.		USA: WA	Homo sapiens	unknown	3/12/2020	Severe acute respiratory syndrome coronavirus 2 isolate SARS-CoV-2/human/USA/WA-UW201/2020, complete genome	SARS-CoV-2	9606
MT246460	Severe acute respiratory syndrome-related coronavirus	Betacoronavirus	Betacoronavirus	29917	Roychoudhury,P., Greninger,A., Jerome,K.		USA: WA	Homo sapiens	unknown	3/12/2020	Severe acute respiratory syndrome coronavirus 2 isolate SARS-CoV-2/human/USA/WA-UW203/2020, complete genome	SARS-CoV-2	9606
MT246478	Severe acute respiratory syndrome-related coronavirus	Betacoronavirus	Betacoronavirus	29889	Roychoudhury,P., Greninger,A., Jerome,K.		USA: WA	Homo sapiens	unknown	3/14/2020	Severe acute respiratory syndrome coronavirus 2 isolate SARS-CoV-2/human/USA/WA-UW221/2020, complete genome	SARS-CoV-2	9606
MT246479	Severe acute respiratory syndrome-related coronavirus	Betacoronavirus	Betacoronavirus	29828	Roychoudhury,P., Greninger,A., Jerome,K.		USA: WA	Homo sapiens	unknown	3/13/2020	Severe acute respiratory syndrome coronavirus 2 isolate SARS-CoV-2/human/USA/WA-UW222/2020, complete genome	SARS-CoV-2	9606
MT246481	Severe acute respiratory syndrome-related coronavirus	Betacoronavirus	Betacoronavirus	29873	Roychoudhury,P., Greninger,A., Jerome,K.		USA: WA	Homo sapiens	unknown	3/13/2020	Severe acute respiratory syndrome coronavirus 2 isolate SARS-CoV-2/human/USA/WA-UW224/2020, complete genome	SARS-CoV-2	9606
MT246484	Severe acute respiratory syndrome-related coronavirus	Betacoronavirus	Betacoronavirus	29870	Roychoudhury,P., Greninger,A., Jerome,K.		USA: WA	Homo sapiens	unknown	3/15/2020	Severe acute respiratory syndrome coronavirus 2 isolate SARS-CoV-2/human/USA/WA-UW227/2020, complete genome	SARS-CoV-2	9606
MT246485	Severe acute respiratory syndrome-related coronavirus	Betacoronavirus	Betacoronavirus	29775	Roychoudhury,P., Greninger,A., Jerome,K.		USA: WA	Homo sapiens	unknown	3/15/2020	Severe acute respiratory syndrome coronavirus 2 isolate SARS-CoV-2/human/USA/WA-UW228/2020, complete genome	SARS-CoV-2	9606
MT246488	Severe acute respiratory syndrome-related coronavirus	Betacoronavirus	Betacoronavirus	29842	Roychoudhury,P., Greninger,A., Jerome,K.		USA: WA	Homo sapiens	unknown	3/14/2020	Severe acute respiratory syndrome coronavirus 2 isolate SARS-CoV-2/human/USA/WA-UW231/2020, complete genome	SARS-CoV-2	9606
MT246470	Severe acute respiratory syndrome-related coronavirus	Betacoronavirus	Betacoronavirus	29860	Roychoudhury,P., Greninger,A., Jerome,K.		USA: WA	Homo sapiens	unknown	3/13/2020	Severe acute respiratory syndrome coronavirus 2 isolate SARS-CoV-2/human/USA/WA-UW213/2020, complete genome	SARS-CoV-2	9606
MT246467	Severe acute respiratory syndrome-related coronavirus	Betacoronavirus	Betacoronavirus	29899	Roychoudhury,P., Greninger,A., Jerome,K.		USA: WA	Homo sapiens	unknown	3/14/2020	Severe acute respiratory syndrome coronavirus 2 isolate SARS-CoV-2/human/USA/WA-UW210/2020, complete genome	SARS-CoV-2	9606
MT246472	Severe acute respiratory syndrome-related coronavirus	Betacoronavirus	Betacoronavirus	29810	Roychoudhury,P., Greninger,A., Jerome,K.		USA: WA	Homo sapiens	unknown	3/12/2020	Severe acute respiratory syndrome coronavirus 2 isolate SARS-CoV-2/human/USA/WA-UW215/2020, complete genome	SARS-CoV-2	9606
MT246473	Severe acute respiratory syndrome-related coronavirus	Betacoronavirus	Betacoronavirus	29825	Roychoudhury,P., Greninger,A., Jerome,K.		USA: WA	Homo sapiens	unknown	3/14/2020	Severe acute respiratory syndrome coronavirus 2 isolate SARS-CoV-2/human/USA/WA-UW216/2020, complete genome	SARS-CoV-2	9606
MT246468	Severe acute respiratory syndrome-related coronavirus	Betacoronavirus	Betacoronavirus	29843	Roychoudhury,P., Greninger,A., Jerome,K.		USA: WA	Homo sapiens	unknown	3/14/2020	Severe acute respiratory syndrome coronavirus 2 isolate SARS-CoV-2/human/USA/WA-UW211/2020, complete genome	SARS-CoV-2	9606
MT246667	Severe acute respiratory syndrome-related coronavirus	Betacoronavirus	Betacoronavirus	29867	Thornburg,N., Bradford,R., Rashid,S., Flores,B., Parker,M., Tallon,L., Sadzewicz,L., Ott,S., Vavikolanu,K., Nadendla,S., Sichtig,H.		USA: WA	Homo sapiens	oronasopharynx	1/19/2020	Severe acute respiratory syndrome coronavirus 2 strain FDAARGOS_983 isolate 2019-nCoV/USA-WA1/2020, complete genome	SARS-CoV-2	9606
MT240479	Severe acute respiratory syndrome-related coronavirus	Betacoronavirus	Betacoronavirus	29836	Javed,A., Niazi,S.K., Ghani,E., Saqib,M., Janjua,H.A., Corman,V.M., Zohaib,A.		Pakistan: Gilgit	Homo sapiens	oronasopharynx	3/4/2020	Severe acute respiratory syndrome coronavirus 2 isolate SARS-CoV-2/human/PAK/Gilgit1/2020, complete genome	SARS-CoV-2	9606
MN262644	Avian coronavirus	Gammacoronavirus	Gammacoronavirus	27523	Samir,M., Mohamed,A.A., Oraby,M., Adel,A., Selim,A.A.		Egypt	Gallus gallus	lung	2018	Avian coronavirus strain CV10, complete genome	Avian coronavirus	9031
MT233519	Severe acute respiratory syndrome-related coronavirus	Betacoronavirus	Betacoronavirus	29782	Bracho,M.A., D'Auria,G., Gimeno,C., Ocete,M.D., De Marco,G., Garcia-Gonzalez,N., Beamud,B., Gonzalez-Candelas,F.		Spain: Valencia	Homo sapiens	unknown	2/27/2020	Severe acute respiratory syndrome coronavirus 2 isolate SARS-CoV-2/human/ESP/Valencia5/2020, complete genome	SARS-CoV-2	9606
MT233523	Severe acute respiratory syndrome-related coronavirus	Betacoronavirus	Betacoronavirus	29782	Bracho,M.A., D'Auria,G., Gimeno,C., Ocete,M.D., De Marco,G., Garcia-Gonzalez,N., Beamud,B., Gonzalez-Candelas,F.		Spain: Valencia	Homo sapiens	unknown	3/4/2020	Severe acute respiratory syndrome coronavirus 2 isolate SARS-CoV-2/human/ESP/Valencia8/2020, complete genome	SARS-CoV-2	9606
MT233522	Severe acute respiratory syndrome-related coronavirus	Betacoronavirus	Betacoronavirus	29782	Bracho,M.A., D'Auria,G., Gimeno,C., Ocete,M.D., De Marco,G., Garcia-Gonzalez,N., Beamud,B., Gonzalez-Candelas,F.		Spain: Valencia	Homo sapiens	unknown	3/2/2020	Severe acute respiratory syndrome coronavirus 2 isolate SARS-CoV-2/human/ESP/Valencia7/2020, complete genome	SARS-CoV-2	9606
MT226610	Severe acute respiratory syndrome-related coronavirus	Betacoronavirus	Betacoronavirus	29899	Xu,X., Liao,Y., Wang,L., Zhou,X., Xie,Z., Chen,H., Fan,S., Liu,L., Zheng,H., Jiang,G., Li,Q.		China	Homo sapiens	oronasopharynx	1/20/2020	Severe acute respiratory syndrome coronavirus 2 isolate SARS-CoV-2/human/CHN/KMS1/2020, complete genome	SARS-CoV-2	9606
MT198652	Severe acute respiratory syndrome-related coronavirus	Betacoronavirus	Betacoronavirus	29782	Bracho,M.A., D'Auria,G., Navarro,D., de Marco,G., Garcia-Gonzalez,N., Beamud,B., Gonzalez-Candelas,F.		Spain: Valencia	Homo sapiens	lung	3/5/2020	Severe acute respiratory syndrome coronavirus 2 isolate SARS-CoV-2/human/ESP/Valencia003/2020, complete genome	SARS-CoV-2	9606
MT192773	Severe acute respiratory syndrome-related coronavirus	Betacoronavirus	Betacoronavirus	29890	Nguyen,H.T., Cao,T.M., Pham,H.T.T., Vu,N.P.H., Dao,M.H., Huynh,L.T.K., Nguyen,L.T., Nguyen,N.T., Nguyen,T.T.N., Nguyen,A.H., Luong,Q.C., Nguyen,T.V., Tran,K.C., Pham,Q.D., Tran,T., Hoang,C.Q., Nguyen,T.T., Le,H.Q., Phung,T.M., Vo,T.N.A., Nguyen,S.N., Pham,D.T., Phan,L.T.		Viet Nam: Ho Chi Minh city	Homo sapiens	unknown	1/22/2020	Severe acute respiratory syndrome coronavirus 2 isolate SARS-CoV-2/human/VNM/nCoV-19-02S/2020, complete genome	SARS-CoV-2	9606
MT192765	Severe acute respiratory syndrome-related coronavirus	Betacoronavirus	Betacoronavirus	29829	Zeller,M., Anderson,C., Spencer,E., Klitting,R., Robles-Sikisaka,R., Gangavarapu,K., Nicholson,L., Andersen,K.		USA: CA, San Diego County	Homo sapiens	unknown	3/11/2020	Severe acute respiratory syndrome coronavirus 2 isolate SARS-CoV-2/human/USA/PC00101P/2020, complete genome	SARS-CoV-2	9606
MT192772	Severe acute respiratory syndrome-related coronavirus	Betacoronavirus	Betacoronavirus	29891	Cao,T.M., Nguyen,H.T., Pham,H.T.T., Vu,N.P.H., Dao,M.H., Huynh,L.T.K., Nguyen,L.T., Nguyen,N.T., Nguyen,T.T.N., Nguyen,A.H., Luong,Q.C., Nguyen,T.V., Tran,K.C., Pham,Q.D., Tran,T., Hoang,C.Q., Nguyen,T.T., Le,H.Q., Phung,T.M., Vo,T.N.A., Nguyen,S.N., Pham,D.T., Phan,L.T.		Viet Nam: Ho Chi Minh city	Homo sapiens	unknown	1/22/2020	Severe acute respiratory syndrome coronavirus 2 isolate SARS-CoV-2/human/VNM/nCoV-19-01S/2020, complete genome	SARS-CoV-2	9606
MN690611	Bottlenose dolphin coronavirus	Unknown	Gammacoronavirus	31728	Wang,L., Novick,B., Parry,C., McClain,A., Ross,K.		USA	Tursiops truncatus	feces		Bottlenose dolphin coronavirus strain 37112-4, complete genome	Bottlenose dolphin coronavirus	9739
MN690609	Bottlenose dolphin coronavirus	Unknown	Gammacoronavirus	31728	Wang,L., Novick,B., Parry,C., McClain,A., Ross,K.		USA	Tursiops truncatus	feces		Bottlenose dolphin coronavirus strain 37112-2, complete genome	Bottlenose dolphin coronavirus	9739
MN690610	Bottlenose dolphin coronavirus	Unknown	Gammacoronavirus	31728	Wang,L., Novick,B., Parry,C., McClain,A., Ross,K.		USA	Tursiops truncatus	feces		Bottlenose dolphin coronavirus strain 37112-3, complete genome	Bottlenose dolphin coronavirus	9739
MN690608	Bottlenose dolphin coronavirus	Unknown	Gammacoronavirus	31728	Wang,L., Novick,B., Parry,C., McClain,A., Ross,K.		USA	Tursiops truncatus	feces		Bottlenose dolphin coronavirus strain 37112-1, complete genome	Bottlenose dolphin coronavirus	9739
MT188340	Severe acute respiratory syndrome-related coronavirus	Betacoronavirus	Betacoronavirus	29845	Plumb,M., Garfin,J., Wang,X.		USA: MN	Homo sapiens	unknown	3/7/2020	Severe acute respiratory syndrome coronavirus 2 isolate USA/MN2-MDH2/2020, complete genome	SARS-CoV-2	9606
MT188339	Severe acute respiratory syndrome-related coronavirus	Betacoronavirus	Betacoronavirus	29783	Plumb,M., Garfin,J., Wang,X.		USA: MN	Homo sapiens	unknown	3/9/2020	Severe acute respiratory syndrome coronavirus 2 isolate USA/MN3-MDH3/2020, complete genome	SARS-CoV-2	9606
MT188341	Severe acute respiratory syndrome-related coronavirus	Betacoronavirus	Betacoronavirus	29835	Plumb,M., Garfin,J., Wang,X.		USA: MN	Homo sapiens	unknown	3/5/2020	Severe acute respiratory syndrome coronavirus 2 isolate USA/MN1-MDH1/2020, complete genome	SARS-CoV-2	9606
MT184908	Severe acute respiratory syndrome-related coronavirus	Betacoronavirus	Betacoronavirus	29880	Tao,Y., Queen,K., Paden,C.R., Uehara,A., Zhang,J., Li,Y., Keckler,M.S., Laufer Halpin,A.S., Wang,H., Padilla,J., Lee,J., Elkins,C.A., Gerber,S.I., Tong,S.		USA	Homo sapiens	oronasopharynx	2/21/2020	Severe acute respiratory syndrome coronavirus 2 isolate 2019-nCoV/USA-CruiseA-21/2020, complete genome	SARS-CoV-2	9606
MT184910	Severe acute respiratory syndrome-related coronavirus	Betacoronavirus	Betacoronavirus	29882	Queen,K., Uehara,A., Tao,Y., Paden,C.R., Zhang,J., Li,Y., Wang,H., Kamili,S., Lu,X., Lynch,B., Sakthivel,S.K.K., Whitaker,B.L., Wang,L., Murray,J.R., Padilla,J., Lee,J., Gerber,S.I., Lindstrom,S., Tong,S.		USA	Homo sapiens	oronasopharynx	2/18/2020	Severe acute respiratory syndrome coronavirus 2 isolate 2019-nCoV/USA-CruiseA-23/2020, complete genome	SARS-CoV-2	9606
MT184911	Severe acute respiratory syndrome-related coronavirus	Betacoronavirus	Betacoronavirus	29882	Queen,K., Uehara,A., Tao,Y., Paden,C.R., Zhang,J., Li,Y., Wang,H., Kamili,S., Lu,X., Lynch,B., Sakthivel,S.K.K., Whitaker,B.L., Wang,L., Murray,J.R., Padilla,J., Lee,J., Gerber,S.I., Lindstrom,S., Tong,S.		USA	Homo sapiens	oronasopharynx	2/17/2020	Severe acute respiratory syndrome coronavirus 2 isolate 2019-nCoV/USA-CruiseA-24/2020, complete genome	SARS-CoV-2	9606
MT184913	Severe acute respiratory syndrome-related coronavirus	Betacoronavirus	Betacoronavirus	29882	Queen,K., Uehara,A., Tao,Y., Paden,C.R., Zhang,J., Li,Y., Wang,H., Kamili,S., Lu,X., Lynch,B., Sakthivel,S.K.K., Whitaker,B.L., Wang,L., Murray,J.R., Padilla,J., Lee,J., Gerber,S.I., Lindstrom,S., Tong,S.		USA	Homo sapiens	oronasopharynx	2/24/2020	Severe acute respiratory syndrome coronavirus 2 isolate 2019-nCoV/USA-CruiseA-26/2020, complete genome	SARS-CoV-2	9606
MT184912	Severe acute respiratory syndrome-related coronavirus	Betacoronavirus	Betacoronavirus	29882	Queen,K., Uehara,A., Tao,Y., Paden,C.R., Zhang,J., Li,Y., Wang,H., Kamili,S., Lu,X., Lynch,B., Sakthivel,S.K.K., Whitaker,B.L., Wang,L., Murray,J.R., Padilla,J., Lee,J., Gerber,S.I., Lindstrom,S., Tong,S.		USA	Homo sapiens	oronasopharynx	2/17/2020	Severe acute respiratory syndrome coronavirus 2 isolate 2019-nCoV/USA-CruiseA-25/2020, complete genome	SARS-CoV-2	9606
MT163719	Severe acute respiratory syndrome-related coronavirus	Betacoronavirus	Betacoronavirus	29903	Roychoudhury,P., Greninger,A., Jerome,K.		USA: WA	Homo sapiens	unknown	3/1/2020	Severe acute respiratory syndrome coronavirus 2 isolate SARS-CoV-2/human/USA/WA7-UW4/2020, complete genome	SARS-CoV-2	9606
MT163716	Severe acute respiratory syndrome-related coronavirus	Betacoronavirus	Betacoronavirus	29903	Roychoudhury,P., Greninger,A., Jerome,K.		USA: WA	Homo sapiens	unknown	2/27/2020	Severe acute respiratory syndrome coronavirus 2 isolate SARS-CoV-2/human/USA/WA3-UW1/2020, complete genome	SARS-CoV-2	9606
MT163717	Severe acute respiratory syndrome-related coronavirus	Betacoronavirus	Betacoronavirus	29897	Roychoudhury,P., Greninger,A., Jerome,K.		USA: WA	Homo sapiens	unknown	2/28/2020	Severe acute respiratory syndrome coronavirus 2 isolate SARS-CoV-2/human/USA/WA4-UW2/2020, complete genome	SARS-CoV-2	9606
MT163718	Severe acute respiratory syndrome-related coronavirus	Betacoronavirus	Betacoronavirus	29903	Roychoudhury,P., Greninger,A., Jerome,K.		USA: WA	Homo sapiens	unknown	2/29/2020	Severe acute respiratory syndrome coronavirus 2 isolate SARS-CoV-2/human/USA/WA6-UW3/2020, complete genome	SARS-CoV-2	9606
MT159705	Severe acute respiratory syndrome-related coronavirus	Betacoronavirus	Betacoronavirus	29882	Tao,Y., Paden,C.R., Queen,K., Uehara,A., Zhang,J., Li,Y., Wang,H., Kamili,S., Lu,X., Lynch,B., Sakthivel,S.K.K., Whitaker,B.L., Wang,L., Murray,J.R., Padilla,J., Lee,J., Gerber,S.I., Lindstrom,S., Tong,S.		USA	Homo sapiens	oronasopharynx	2/17/2020	Severe acute respiratory syndrome coronavirus 2 isolate 2019-nCoV/USA-CruiseA-7/2020, complete genome	SARS-CoV-2	9606
MT159722	Severe acute respiratory syndrome-related coronavirus	Betacoronavirus	Betacoronavirus	29882	Uehara,A., Tao,Y., Paden,C.R., Queen,K., Zhang,J., Li,Y., Keckler,M.S., Laufer Halpin,A.S., Wang,H., Padilla,J., Lee,J., Elkins,C.A., Gerber,S.I., Tong,S.		USA	Homo sapiens	oronasopharynx	2/21/2020	Severe acute respiratory syndrome coronavirus 2 isolate 2019-nCoV/USA-CruiseA-6/2020, complete genome	SARS-CoV-2	9606
MT159715	Severe acute respiratory syndrome-related coronavirus	Betacoronavirus	Betacoronavirus	29882	Paden,C.R., Tao,Y., Queen,K., Uehara,A., Zhang,J., Li,Y., Wang,H., Kamili,S., Lu,X., Lynch,B., Sakthivel,S.K.K., Whitaker,B.L., Wang,L., Murray,J.R., Padilla,J., Lee,J., Gerber,S.I., Lindstrom,S., Tong,S.		USA	Homo sapiens	oronasopharynx	2/24/2020	Severe acute respiratory syndrome coronavirus 2 isolate 2019-nCoV/USA-CruiseA-17/2020, complete genome	SARS-CoV-2	9606
MT159716	Severe acute respiratory syndrome-related coronavirus	Betacoronavirus	Betacoronavirus	29867	Paden,C.R., Tao,Y., Queen,K., Uehara,A., Zhang,J., Li,Y., Wang,H., Kamili,S., Lu,X., Lynch,B., Sakthivel,S.K.K., Whitaker,B.L., Wang,L., Murray,J.R., Padilla,J., Lee,J., Gerber,S.I., Lindstrom,S., Tong,S.		USA	Homo sapiens	oronasopharynx	2/24/2020	Severe acute respiratory syndrome coronavirus 2 isolate 2019-nCoV/USA-CruiseA-18/2020, complete genome	SARS-CoV-2	9606
MT159712	Severe acute respiratory syndrome-related coronavirus	Betacoronavirus	Betacoronavirus	29882	Paden,C.R., Tao,Y., Queen,K., Uehara,A., Zhang,J., Li,Y., Wang,H., Kamili,S., Lu,X., Lynch,B., Sakthivel,S.K.K., Whitaker,B.L., Wang,L., Murray,J.R., Padilla,J., Lee,J., Gerber,S.I., Lindstrom,S., Tong,S.		USA	Homo sapiens	oronasopharynx	2/25/2020	Severe acute respiratory syndrome coronavirus 2 isolate 2019-nCoV/USA-CruiseA-14/2020, complete genome	SARS-CoV-2	9606
MT159717	Severe acute respiratory syndrome-related coronavirus	Betacoronavirus	Betacoronavirus	29882	Uehara,A., Tao,Y., Paden,C.R., Queen,K., Zhang,J., Li,Y., Keckler,M.S., Laufer Halpin,A.S., Wang,H., Padilla,J., Lee,J., Elkins,C.A., Gerber,S.I., Tong,S.		USA	Homo sapiens	oronasopharynx	2/17/2020	Severe acute respiratory syndrome coronavirus 2 isolate 2019-nCoV/USA-CruiseA-1/2020, complete genome	SARS-CoV-2	9606
MT159720	Severe acute respiratory syndrome-related coronavirus	Betacoronavirus	Betacoronavirus	29882	Uehara,A., Tao,Y., Paden,C.R., Queen,K., Zhang,J., Li,Y., Keckler,M.S., Laufer Halpin,A.S., Wang,H., Padilla,J., Lee,J., Elkins,C.A., Gerber,S.I., Tong,S.		USA	Homo sapiens	oronasopharynx	2/21/2020	Severe acute respiratory syndrome coronavirus 2 isolate 2019-nCoV/USA-CruiseA-4/2020, complete genome	SARS-CoV-2	9606
MT159709	Severe acute respiratory syndrome-related coronavirus	Betacoronavirus	Betacoronavirus	29882	Tao,Y., Paden,C.R., Queen,K., Uehara,A., Zhang,J., Li,Y., Wang,H., Kamili,S., Lu,X., Lynch,B., Sakthivel,S.K.K., Whitaker,B.L., Wang,L., Murray,J.R., Padilla,J., Lee,J., Gerber,S.I., Lindstrom,S., Tong,S.		USA	Homo sapiens	oronasopharynx	2/20/2020	Severe acute respiratory syndrome coronavirus 2 isolate 2019-nCoV/USA-CruiseA-12/2020, complete genome	SARS-CoV-2	9606
MT159718	Severe acute respiratory syndrome-related coronavirus	Betacoronavirus	Betacoronavirus	29882	Uehara,A., Tao,Y., Paden,C.R., Queen,K., Zhang,J., Li,Y., Keckler,M.S., Laufer Halpin,A.S., Wang,H., Padilla,J., Lee,J., Elkins,C.A., Gerber,S.I., Tong,S.		USA	Homo sapiens	oronasopharynx	2/18/2020	Severe acute respiratory syndrome coronavirus 2 isolate 2019-nCoV/USA-CruiseA-2/2020, complete genome	SARS-CoV-2	9606
MT159708	Severe acute respiratory syndrome-related coronavirus	Betacoronavirus	Betacoronavirus	29882	Tao,Y., Paden,C.R., Queen,K., Uehara,A., Zhang,J., Li,Y., Wang,H., Kamili,S., Lu,X., Lynch,B., Sakthivel,S.K.K., Whitaker,B.L., Wang,L., Murray,J.R., Padilla,J., Lee,J., Gerber,S.I., Lindstrom,S., Tong,S.		USA	Homo sapiens	oronasopharynx	2/17/2020	Severe acute respiratory syndrome coronavirus 2 isolate 2019-nCoV/USA-CruiseA-11/2020, complete genome	SARS-CoV-2	9606
MT159707	Severe acute respiratory syndrome-related coronavirus	Betacoronavirus	Betacoronavirus	29882	Tao,Y., Paden,C.R., Queen,K., Uehara,A., Zhang,J., Li,Y., Wang,H., Kamili,S., Lu,X., Lynch,B., Sakthivel,S.K.K., Whitaker,B.L., Wang,L., Murray,J.R., Padilla,J., Lee,J., Gerber,S.I., Lindstrom,S., Tong,S.		USA	Homo sapiens	oronasopharynx	2/17/2020	Severe acute respiratory syndrome coronavirus 2 isolate 2019-nCoV/USA-CruiseA-10/2020, complete genome	SARS-CoV-2	9606
MT159706	Severe acute respiratory syndrome-related coronavirus	Betacoronavirus	Betacoronavirus	29882	Tao,Y., Paden,C.R., Queen,K., Uehara,A., Zhang,J., Li,Y., Wang,H., Kamili,S., Lu,X., Lynch,B., Sakthivel,S.K.K., Whitaker,B.L., Wang,L., Murray,J.R., Padilla,J., Lee,J., Gerber,S.I., Lindstrom,S., Tong,S.		USA	Homo sapiens	oronasopharynx	2/17/2020	Severe acute respiratory syndrome coronavirus 2 isolate 2019-nCoV/USA-CruiseA-8/2020, complete genome	SARS-CoV-2	9606
MT121215	Severe acute respiratory syndrome-related coronavirus	Betacoronavirus	Betacoronavirus	29945	Zhang,R., Yi,Z., Wang,Y., Teng,Z., Xu,W., Song,W., Cai,X., Sun,Z., Gu,C., Zhou,Y., Chen,H., Ye,R., Han,W., Zhu,Y., Feng,F., Fang,F., Li,C., Zhang,X., Qu,D., Fu,C., Xie,Y., Yuan,Z.		China: Shanghai	Homo sapiens	oronasopharynx	2/2/2020	Severe acute respiratory syndrome coronavirus 2 isolate SARS-CoV-2/human/CHN/SH01/2020, complete genome	SARS-CoV-2	9606
MT066156	Severe acute respiratory syndrome-related coronavirus	Betacoronavirus	Betacoronavirus	29867	Capobianchi,M.R., Rueca,M., Messina,F., Giombini,E., Carletti,F., Colavita,F., Castilletti,C., Lalle,E., Bordi,L., Vairo,E., Nicastri,E., Ippolito,G., Gruber,C.E.M., Bartolini,B.		Italy	Homo sapiens	lung, oronasopharynx	1/30/2020	Severe acute respiratory syndrome coronavirus 2 isolate SARS-CoV-2/human/ITA/INMI1/2020, complete genome	SARS-CoV-2	9606
MH025762	Coronavirus HKU15	Deltacoronavirus	Deltacoronavirus	25438	Zhang M, Ye Y, Gong W, Guo N, Zhang F, Li A, Zhou X, Huang D, Song D, Tang Y, Zhang,M., Peng,Q., Ye,Y., Song,D., Zhang,F., Tang,Y.	28839024	China	Sus scrofa	unknown	2016	Porcine deltacoronavirus strain CH/JXJGS01/P7, complete genome	Coronavirus HKU15	9823
MH025763	Coronavirus HKU15	Deltacoronavirus	Deltacoronavirus	25438	Zhang M, Ye Y, Gong W, Guo N, Zhang F, Li A, Zhou X, Huang D, Song D, Tang Y, Zhang,M., Peng,Q., Ye,Y., Song,D., Zhang,F., Tang,Y.	28839024	China	Sus scrofa	unknown	2016	Porcine deltacoronavirus strain CH/JXJGS01/P20, complete genome	Coronavirus HKU15	9823
MH025764	Coronavirus HKU15	Deltacoronavirus	Deltacoronavirus	25438	Zhang M, Ye Y, Gong W, Guo N, Zhang F, Li A, Zhou X, Huang D, Song D, Tang Y, Zhang,M., Peng,Q., Ye,Y., Song,D., Zhang,F., Tang,Y.	28839024	China	Sus scrofa	unknown	2016	Porcine deltacoronavirus strain CH/JXJGS01/P50, complete genome	Coronavirus HKU15	9823
MT012098	Severe acute respiratory syndrome-related coronavirus	Betacoronavirus	Betacoronavirus	29854	Yadav,P.D., Potdar,V., Abraham,P.		India: Kerala State	Homo sapiens	oronasopharynx	1/27/2020	Severe acute respiratory syndrome coronavirus 2 isolate SARS-CoV-2/human/IND/29/2020, complete genome	SARS-CoV-2	9606
MT050493	Severe acute respiratory syndrome-related coronavirus	Betacoronavirus	Betacoronavirus	29851	Potdar,V., Choudhary,M., Yadav,P.D., Shete-Aich,A.		India: Kerala State	Homo sapiens	oronasopharynx	1/31/2020	Severe acute respiratory syndrome coronavirus 2 isolate SARS-CoV-2/human/IND/166/2020, complete genome	SARS-CoV-2	9606
MT152824	Severe acute respiratory syndrome-related coronavirus	Betacoronavirus	Betacoronavirus	29878	Chu,H., Boeckh,M., Englund,J., Famulare,M., Lutz,B., Nickerson,D., Rieder,M., Starita,L., Thompson,M., Shendure,J., Bedford,T.		USA: Snohomish County, WA	Homo sapiens	unknown	2/24/2020	Severe acute respiratory syndrome coronavirus 2 isolate SARS-CoV-2/human/USA/WA2/2020, complete genome	SARS-CoV-2	9606
MT135042	Severe acute respiratory syndrome-related coronavirus	Betacoronavirus	Betacoronavirus	29903	Li,J., Li,L., Li,Z., Qiu,S., Song,H., Li,P.		China: Beijing	Homo sapiens	unknown	1/28/2020	Severe acute respiratory syndrome coronavirus 2 isolate SARS-CoV-2/human/CHN/231/2020, complete genome	SARS-CoV-2	9606
MT135043	Severe acute respiratory syndrome-related coronavirus	Betacoronavirus	Betacoronavirus	29903	Li,J., Li,L., Li,Z., Qiu,S., Song,H., Li,P.		China: Beijing	Homo sapiens	unknown	1/28/2020	Severe acute respiratory syndrome coronavirus 2 isolate SARS-CoV-2/human/CHN/233/2020, complete genome	SARS-CoV-2	9606
MK994937	Swine acute diarrhea syndrome coronavirus	Unknown	Alphacoronavirus	27109	Sun,Y., Cheng,J., Luo,Y., Yan,X.L., Wu,Z.X., He,L.L., Tan,Y.R., Zhou,Z.H., Li,Q.N., Zhou,L., Wu,R.T., Lan,T., Ma,J.Y.	31580972	China	Sus scrofa	unknown	2018-10	Swine acute diarrhea syndrome coronavirus isolate SADS-CoV/GDWT-P83, complete genome	Swine acute diarrhea syndrome coronavirus	9823
MK994936	Swine acute diarrhea syndrome coronavirus	Unknown	Alphacoronavirus	27107	Sun,Y., Cheng,J., Luo,Y., Yan,X.L., Wu,Z.X., He,L.L., Tan,Y.R., Zhou,Z.H., Li,Q.N., Zhou,L., Wu,R.T., Lan,T., Ma,J.Y.	31580972	China	Sus scrofa	unknown	2018-07	Swine acute diarrhea syndrome coronavirus isolate SADS-CoV/GDWT-P48, complete genome	Swine acute diarrhea syndrome coronavirus	9823
MK994935	Swine acute diarrhea syndrome coronavirus	Unknown	Alphacoronavirus	27165	Sun,Y., Cheng,J., Luo,Y., Yan,X.L., Wu,Z.X., He,L.L., Tan,Y.R., Zhou,Z.H., Li,Q.N., Zhou,L., Wu,R.T., Lan,T., Ma,J.Y.	31580972	China	Sus scrofa	unknown	2018-03	Swine acute diarrhea syndrome coronavirus isolate SADS-CoV/GDWT-P18, complete genome	Swine acute diarrhea syndrome coronavirus	9823
MK994934	Swine acute diarrhea syndrome coronavirus	Unknown	Alphacoronavirus	27165	Sun,Y., Cheng,J., Luo,Y., Yan,X.L., Wu,Z.X., He,L.L., Tan,Y.R., Zhou,Z.H., Li,Q.N., Zhou,L., Wu,R.T., Lan,T., Ma,J.Y.	31580972	China	Sus scrofa	unknown	2017	Swine acute diarrhea syndrome coronavirus isolate SADS-CoV/GDWT-P7, complete genome	Swine acute diarrhea syndrome coronavirus	9823
MT126808	Severe acute respiratory syndrome-related coronavirus	Betacoronavirus	Betacoronavirus	29876	Amgarten,D., Malta,F., Ruiz,R.M., Petroni,R., Santana,R.A.F., de Menezes,F.G., Mangueira,C.L.P., Pinho,J.R.R.		Brazil	Homo sapiens	oronasopharynx	2/28/2020	Severe acute respiratory syndrome coronavirus 2 isolate SARS-CoV-2/human/BRA/SP02/2020, complete genome	SARS-CoV-2	9606
MT123290	Severe acute respiratory syndrome-related coronavirus	Betacoronavirus	Betacoronavirus	29891	Shi,Y., Sun,J., Zheng,K., Huang,J., Zhao,J.		China: Guangdong, Guangzhou	Homo sapiens	oronasopharynx	2/5/2020	Severe acute respiratory syndrome coronavirus 2 isolate SARS-CoV-2/human/CHN/IQTC01/2020, complete genome	SARS-CoV-2	9606
MT123293	Severe acute respiratory syndrome-related coronavirus	Betacoronavirus	Betacoronavirus	29871	Zheng,K., Shi,Y., Sun,J., Huang,J., Zhu,A., Sun,F., Zhuang,Z., Dai,J., Chen,Z., Huang,S., Zhang,Z., Li,X., Wang,Y.		China: Guangzhou	Homo sapiens	feces	1/29/2020	Severe acute respiratory syndrome coronavirus 2 isolate SARS-CoV-2/human/CHN/IQTC03/2020, complete genome	SARS-CoV-2	9606
MT123292	Severe acute respiratory syndrome-related coronavirus	Betacoronavirus	Betacoronavirus	29923	Huang,J., Shi,Y., Sun,J., Zheng,K., Zhu,A., Sun,F., Zhuang,Z., Dai,J., Zhang,Z., Huang,S., Wang,Y., Li,X.		China: Guangzhou	Homo sapiens	lung, oronasopharynx	1/27/2020	Severe acute respiratory syndrome coronavirus 2 isolate SARS-CoV-2/human/CHN/IQTC04/2020, complete genome	SARS-CoV-2	9606
MT123291	Severe acute respiratory syndrome-related coronavirus	Betacoronavirus	Betacoronavirus	29882	Shi,Y., Zheng,K., Sun,J., Huang,J., Zhu,A., Zhuang,Z., Dai,J., Chen,Z., Sun,F., Zhang,Z., Li,X., Wang,Y.		China: Guangzhou	Homo sapiens	lung	1/29/2020	Severe acute respiratory syndrome coronavirus 2 isolate SARS-CoV-2/human/CHN/IQTC02/2020, complete genome	SARS-CoV-2	9606
MT118835	Severe acute respiratory syndrome-related coronavirus	Betacoronavirus	Betacoronavirus	29882	Queen,K., Uehara,A., Zhang,J., Li,Y., Tao,Y., Paden,C.R., Wang,H., Kamili,S., Lu,X., Lynch,B., Sakthivel,S.K.K., Whitaker,B.L., Wang,L., Murray,J.R., Padilla,J., Lee,J., Gerber,S.I., Lindstrom,S., Tong,S.		USA: CA	Homo sapiens	lung	2/23/2020	Severe acute respiratory syndrome coronavirus 2 isolate 2019-nCoV/USA-CA9/2020, complete genome	SARS-CoV-2	9606
MT106053	Severe acute respiratory syndrome-related coronavirus	Betacoronavirus	Betacoronavirus	29882	Queen,K., Uehara,A., Zhang,J., Li,Y., Tao,Y., Paden,C.R., Wang,H., Kamili,S., Lu,X., Lynch,B., Sakthivel,S.K.K., Whitaker,B.L., Wang,L., Murray,J.R., Gerber,S.I., Lindstrom,S., Tong,S.		USA: CA	Homo sapiens	oronasopharynx	2/10/2020	Severe acute respiratory syndrome coronavirus 2 isolate 2019-nCoV/USA-CA8/2020, complete genome	SARS-CoV-2	9606
MT106052	Severe acute respiratory syndrome-related coronavirus	Betacoronavirus	Betacoronavirus	29882	Queen,K., Uehara,A., Zhang,J., Li,Y., Tao,Y., Paden,C.R., Wang,H., Kamili,S., Lu,X., Lynch,B., Sakthivel,S.K.K., Whitaker,B.L., Wang,L., Murray,J.R., Gerber,S.I., Lindstrom,S., Tong,S.		USA: CA	Homo sapiens	oronasopharynx	2/6/2020	Severe acute respiratory syndrome coronavirus 2 isolate 2019-nCoV/USA-CA7/2020, complete genome	SARS-CoV-2	9606
MT106054	Severe acute respiratory syndrome-related coronavirus	Betacoronavirus	Betacoronavirus	29882	Queen,K., Uehara,A., Zhang,J., Li,Y., Tao,Y., Paden,C.R., Wang,H., Kamili,S., Lu,X., Lynch,B., Sakthivel,S.K.K., Whitaker,B.L., Wang,L., Murray,J.R., Gerber,S.I., Lindstrom,S., Tong,S.		USA: TX	Homo sapiens	lung, oronasopharynx	2/11/2020	Severe acute respiratory syndrome coronavirus 2 isolate 2019-nCoV/USA-TX1/2020, complete genome	SARS-CoV-2	9606
MT093571	Severe acute respiratory syndrome-related coronavirus	Betacoronavirus	Betacoronavirus	29886	Bengner,M., Palmerus,M., Lindsjo,O., Lind Karlberg,M., Monteil,V., Appelberg,S., Brave,A., Muradrasoli,S., Tegmark-Wisell,K.		Sweden	Homo sapiens	unknown	2/7/2020	Severe acute respiratory syndrome coronavirus 2 isolate SARS-CoV-2/human/SWE/01/2020, complete genome	SARS-CoV-2	9606
MT093631	Severe acute respiratory syndrome-related coronavirus	Betacoronavirus	Betacoronavirus	29860	Linlin,B., Lili,R., Shuran,G., Jiangning,L., Feifei,Q., Qi,L., Fengdi,L., Jing,X., Wei,D., Pin,Y., Yanfeng,X., Yajin,Q., Hong,G., Qiang,W., Mingya,L., Guanpeng,W., Shunyi,W., Zhiqi,S., Li,G., Lan,C., Conghui,W., Ying,W., Xinming,W., Yan,X., Qi,J., Chuan,Q.		China	Homo sapiens	oronasopharynx	1/8/2020	Severe acute respiratory syndrome coronavirus 2 isolate SARS-CoV-2/human/CHN/WH-09/2020, complete genome	SARS-CoV-2	9606
MT072688	Severe acute respiratory syndrome-related coronavirus	Betacoronavirus	Betacoronavirus	29811	Bastola,A., Sah,R., Rodriguez-Morales,A.J., Lal,B.K., Jha,R., Ojha,H.C., Shrestha,B., Chu,D.K.W., Poon,L.L.M., Costello,A., Morita,K., Pandey,B.D., Chu,D., Gu,H., Peiris,M., Poon,L.	32057299	Nepal	Homo sapiens	oronasopharynx	1/13/2020	Severe acute respiratory syndrome coronavirus 2 isolate SARS-CoV-2/human/NPL/61-TW/2020, complete genome	SARS-CoV-2	9606
MT066175	Severe acute respiratory syndrome-related coronavirus	Betacoronavirus	Betacoronavirus	29870	Yeh,S.-H., Lin,Y.-Y., Lai,Y.-Y., Li,C.-L., Chang,S.-C., Chen,P.-J., Chang,S.-Y.		Taiwan	Homo sapiens	unknown	1/31/2020	Severe acute respiratory syndrome coronavirus 2 isolate SARS-CoV-2/NTU01/TWN/human/2020, complete genome	SARS-CoV-2	9606
MT066176	Severe acute respiratory syndrome-related coronavirus	Betacoronavirus	Betacoronavirus	29870	Yeh,S.-H., Lin,Y.-Y., Lai,Y.-Y., Li,C.-L., Chang,S.-C., Chen,P.-J., Chang,S.-Y.		Taiwan	Homo sapiens	unknown	2/5/2020	Severe acute respiratory syndrome coronavirus 2 isolate SARS-CoV-2/NTU02/TWN/human/2020, complete genome	SARS-CoV-2	9606
MT044257	Severe acute respiratory syndrome-related coronavirus	Betacoronavirus	Betacoronavirus	29882	Li,Y., Zhang,J., Queen,K., Tao,Y., Uehara,A., Paden,C.R., Lu,X., Lynch,B., Sakthivel,S.K.K., Whitaker,B.L., Kamili,S., Wang,L., Murray,J.R., Gerber,S.I., Lindstrom,S., Tong,S.		USA: IL	Homo sapiens	lung, oronasopharynx	1/28/2020	Severe acute respiratory syndrome coronavirus 2 isolate 2019-nCoV/USA-IL2/2020, complete genome	SARS-CoV-2	9606
MT044258	Severe acute respiratory syndrome-related coronavirus	Betacoronavirus	Betacoronavirus	29858	Zhang,J., Queen,K., Li,Y., Tao,Y., Uehara,A., Paden,C.R., Lu,X., Lynch,B., Sakthivel,S.K.K., Whitaker,B.L., Kamili,S., Wang,L., Murray,J.R., Gerber,S.I., Lindstrom,S., Tong,S.		USA: CA	Homo sapiens	oronasopharynx	1/27/2020	Severe acute respiratory syndrome coronavirus 2 isolate 2019-nCoV/USA-CA6/2020, complete genome	SARS-CoV-2	9606
MT049951	Severe acute respiratory syndrome-related coronavirus	Betacoronavirus	Betacoronavirus	29903	Fu,X., Li,D., Sun,Y.		China: Yunnan	Homo sapiens	lung, oronasopharynx	1/17/2020	Severe acute respiratory syndrome coronavirus 2 isolate SARS-CoV-2/human/CHN/Yunnan-01/2020, complete genome	SARS-CoV-2	9606
MT039890	Severe acute respiratory syndrome-related coronavirus	Betacoronavirus	Betacoronavirus	29903	Park,W.B., Kwon,N.-J., Choi,S.-J., Kang,C.K., Choe,P.G., Kim,J.Y., Yun,J., Lee,G.-W., Seong,M.-W., Kim,N., Seo,J.-S., Oh,M.-D.		South Korea	Homo sapiens	unknown	2020-01	Severe acute respiratory syndrome coronavirus 2 isolate SNU01, complete genome	SARS-CoV-2	9606
MT039887	Severe acute respiratory syndrome-related coronavirus	Betacoronavirus	Betacoronavirus	29879	Zhang,J., Uehara,A., Queen,K., Li,Y., Tao,Y., Paden,C.R., Lu,X., Lynch,B., Sakthivel,S.K.K., Whitaker,B.L., Kamili,S., Wang,L., Murray,J.R., Gerber,S.I., Lindstrom,S., Tong,S.		USA: WI	Homo sapiens	oronasopharynx	1/31/2020	Severe acute respiratory syndrome coronavirus 2 isolate 2019-nCoV/USA-WI1/2020, complete genome	SARS-CoV-2	9606
MT039888	Severe acute respiratory syndrome-related coronavirus	Betacoronavirus	Betacoronavirus	29882	Paden,C.R., Zhang,J., Queen,K., Li,Y., Tao,Y., Uehara,A., Lu,X., Lynch,B., Sakthivel,S.K.K., Whitaker,B.L., Kamili,S., Wang,L., Murray,J.R., Gerber,S.I., Lindstrom,S., Tong,S.		USA: MA	Homo sapiens	oronasopharynx	1/29/2020	Severe acute respiratory syndrome coronavirus 2 isolate 2019-nCoV/USA-MA1/2020, complete genome	SARS-CoV-2	9606
MN486588	Porcine epidemic diarrhea virus	Alphacoronavirus	Alphacoronavirus	27933	Sun,P., Wang,Z., Li,J., Gao,Y., Li,S., Wang,J., Li,Y.		China	Sus scrofa	unknown	2016-02	Porcine epidemic diarrhea virus strain Ah2016f2, complete genome	Porcine epidemic diarrhea virus	9823
MN315264	Porcine epidemic diarrhea virus	Alphacoronavirus	Alphacoronavirus	27937	Sun,P., Wang,Z., Li,J., Fan,Y., Wang,J., Li,Y.		China	Sus scrofa	unknown	9/30/2018	Porcine epidemic diarrhea virus strain AH-2018-HF1, complete genome	Porcine epidemic diarrhea virus	9823
MT027063	Severe acute respiratory syndrome-related coronavirus	Betacoronavirus	Betacoronavirus	29882	Queen,K., Zhang,J., Li,Y., Tao,Y., Uehara,A., Paden,C.R., Lu,X., Lynch,B., Sakthivel,S.K.K., Whitaker,B.L., Kamili,S., Wang,L., Murray,J.R., Gerber,S.I., Lindstrom,S., Tong,S.		USA: CA	Homo sapiens	oronasopharynx	1/29/2020	Severe acute respiratory syndrome coronavirus 2 isolate 2019-nCoV/USA-CA4/2020, complete genome	SARS-CoV-2	9606
MT027064	Severe acute respiratory syndrome-related coronavirus	Betacoronavirus	Betacoronavirus	29882	Tao,Y., Queen,K., Zhang,J., Li,Y., Uehara,A., Paden,C.R., Lu,X., Lynch,B., Sakthivel,S.K.K., Whitaker,B.L., Kamili,S., Wang,L., Murray,J.R., Gerber,S.I., Lindstrom,S., Tong,S.		USA: CA	Homo sapiens	oronasopharynx	1/29/2020	Severe acute respiratory syndrome coronavirus 2 isolate 2019-nCoV/USA-CA5/2020, complete genome	SARS-CoV-2	9606
MT019533	Severe acute respiratory syndrome-related coronavirus	Betacoronavirus	Betacoronavirus	29883	Ren,L., Wang,J., Jin,Q., Xiang,Z., Wu,Z., Wu,C., Liu,Y., Yang,J., Liu,B., Li,M.		China: Hubei, Wuhan	Homo sapiens	lung	1/1/2020	Severe acute respiratory syndrome coronavirus 2 isolate BetaCoV/Wuhan/IPBCAMS-WH-05/2020, complete genome	SARS-CoV-2	9606
MT019531	Severe acute respiratory syndrome-related coronavirus	Betacoronavirus	Betacoronavirus	29899	Ren,L., Wang,J., Jin,Q., Xiang,Z., Wu,Z., Wu,C., Liu,Y., Yang,J., Liu,B.		China: Hubei, Wuhan	Homo sapiens	lung	12/30/2019	Severe acute respiratory syndrome coronavirus 2 isolate BetaCoV/Wuhan/IPBCAMS-WH-03/2019, complete genome	SARS-CoV-2	9606
MT019530	Severe acute respiratory syndrome-related coronavirus	Betacoronavirus	Betacoronavirus	29889	Ren,L., Wang,J., Jin,Q., Xiang,Z., Wu,Z., Wu,C., Liu,Y., Yang,J., Liu,B.		China: Hubei, Wuhan	Homo sapiens	lung	12/30/2019	Severe acute respiratory syndrome coronavirus 2 isolate BetaCoV/Wuhan/IPBCAMS-WH-02/2019, complete genome	SARS-CoV-2	9606
MT019529	Severe acute respiratory syndrome-related coronavirus	Betacoronavirus	Betacoronavirus	29899	Ren,L., Wang,J., Jin,Q., Xiang,Z., Li,Y., Wu,Z., Wu,C., Liu,Y.		China: Hubei, Wuhan	Homo sapiens	lung	12/23/2019	Severe acute respiratory syndrome coronavirus 2 isolate BetaCoV/Wuhan/IPBCAMS-WH-01/2019, complete genome	SARS-CoV-2	9606
MT007544	Severe acute respiratory syndrome-related coronavirus	Betacoronavirus	Betacoronavirus	29893	Caly,L., Seemann,T., Schultz,M., Druce,J., Taiaroa,G.		Australia: Victoria	Homo sapiens	unknown	1/25/2020	Severe acute respiratory syndrome coronavirus 2 isolate Australia/VIC01/2020, complete genome	SARS-CoV-2	9606
MN996527	Severe acute respiratory syndrome-related coronavirus	Betacoronavirus	Betacoronavirus	29825	Zhou,P., Yang,X.-L., Wang,X.-G., Hu,B., Zhang,L., Zhang,W., Si,H.-R., Zhu,Y., Li,B., Huang,C.-L., Chen,H.-D., Chen,J., Luo,Y., Guo,H., Jiang,R.-D., Liu,M.-Q., Chen,Y., Shen,X.-R., Wang,X., Zheng,X.-S., Zhao,K., Chen,Q.-J., Deng,F., Liu,L.-L., Yan,B., Zhan,F.-X., Wang,Y.-Y., Xiao,G.-F., Shi,Z.-L., Yang,X.L., Wang,X.G., Si,H.R., Shi,Z.L.		China: Wuhan	Homo sapiens	lung	12/30/2019	Severe acute respiratory syndrome coronavirus 2 isolate WIV02, complete genome	SARS-CoV-2	9606
MN996529	Severe acute respiratory syndrome-related coronavirus	Betacoronavirus	Betacoronavirus	29852	Zhou,P., Yang,X.-L., Wang,X.-G., Hu,B., Zhang,L., Zhang,W., Si,H.-R., Zhu,Y., Li,B., Huang,C.-L., Chen,H.-D., Chen,J., Luo,Y., Guo,H., Jiang,R.-D., Liu,M.-Q., Chen,Y., Shen,X.-R., Wang,X., Zheng,X.-S., Zhao,K., Chen,Q.-J., Deng,F., Liu,L.-L., Yan,B., Zhan,F.-X., Wang,Y.-Y., Xiao,G.-F., Shi,Z.-L., Yang,X.L., Wang,X.G., Si,H.R., Shi,Z.L.		China: Wuhan	Homo sapiens	lung	12/30/2019	Severe acute respiratory syndrome coronavirus 2 isolate WIV05, complete genome	SARS-CoV-2	9606
MN996531	Severe acute respiratory syndrome-related coronavirus	Betacoronavirus	Betacoronavirus	29857	Zhou,P., Yang,X.-L., Wang,X.-G., Hu,B., Zhang,L., Zhang,W., Si,H.-R., Zhu,Y., Li,B., Huang,C.-L., Chen,H.-D., Chen,J., Luo,Y., Guo,H., Jiang,R.-D., Liu,M.-Q., Chen,Y., Shen,X.-R., Wang,X., Zheng,X.-S., Zhao,K., Chen,Q.-J., Deng,F., Liu,L.-L., Yan,B., Zhan,F.-X., Wang,Y.-Y., Xiao,G.-F., Shi,Z.-L., Yang,X.L., Wang,X.G., Si,H.R., Shi,Z.L.		China: Wuhan	Homo sapiens	lung	12/30/2019	Severe acute respiratory syndrome coronavirus 2 isolate WIV07, complete genome	SARS-CoV-2	9606
MN996532	Severe acute respiratory syndrome-related coronavirus	Betacoronavirus	Betacoronavirus	29855	Zhou,P., Yang,X.-L., Wang,X.-G., Hu,B., Zhang,L., Zhang,W., Si,H.-R., Zhu,Y., Li,B., Huang,C.-L., Chen,H.-D., Chen,J., Luo,Y., Guo,H., Jiang,R.-D., Liu,M.-Q., Chen,Y., Shen,X.-R., Wang,X., Zheng,X.-S., Zhao,K., Chen,Q.-J., Deng,F., Liu,L.-L., Yan,B., Zhan,F.-X., Wang,Y.-Y., Xiao,G.-F., Shi,Z.-L., Yu,P., Si,H.R., Yang,X.L., Shi,Z.L.		China	Rhinolophus affinis	feces	7/24/2013	Bat coronavirus RaTG13, complete genome	Bat Coronavirus RaTG13	59477
MN994467	Severe acute respiratory syndrome-related coronavirus	Betacoronavirus	Betacoronavirus	29882	Uehara,A., Queen,K., Tao,Y., Li,Y., Paden,C.R., Zhang,J., Lu,X., Lynch,B., Sakthivel,S.K.K., Whitaker,B.L., Kamili,S., Wang,L., Murray,J.R., Gerber,S.I., Lindstrom,S., Tong,S.		USA: CA	Homo sapiens	oronasopharynx	1/23/2020	Severe acute respiratory syndrome coronavirus 2 isolate 2019-nCoV/USA-CA1/2020, complete genome	SARS-CoV-2	9606
MN994468	Severe acute respiratory syndrome-related coronavirus	Betacoronavirus	Betacoronavirus	29883	Uehara,A., Queen,K., Tao,Y., Li,Y., Paden,C.R., Zhang,J., Lu,X., Lynch,B., Sakthivel,S.K.K., Whitaker,B.L., Kamili,S., Wang,L., Murray,J.R., Gerber,S.I., Lindstrom,S., Tong,S.		USA: CA	Homo sapiens	oronasopharynx	1/22/2020	Severe acute respiratory syndrome coronavirus 2 isolate 2019-nCoV/USA-CA2/2020, complete genome	SARS-CoV-2	9606
MN997409	Severe acute respiratory syndrome-related coronavirus	Betacoronavirus	Betacoronavirus	29882	Tao,Y., Paden,C.R., Queen,K., Uehara,A., Li,Y., Zhang,J., Lu,X., Lynch,B., Sakthivel,S.K.K., Whitaker,B.L., Kamili,S., Wang,L., Murray,J.R., Gerber,S.I., Lindstrom,S., Tong,S.		USA: AZ	Homo sapiens	feces	1/22/2020	Severe acute respiratory syndrome coronavirus 2 isolate 2019-nCoV/USA-AZ1/2020, complete genome	SARS-CoV-2	9606
MN988713	Severe acute respiratory syndrome-related coronavirus	Betacoronavirus	Betacoronavirus	29882	Tao,Y., Queen,K., Paden,C.R., Zhang,J., Li,Y., Uehara,A., Lu,X., Lynch,B., Sakthivel,S.K.K., Whitaker,B.L., Kamili,S., Wang,L., Murray,J.R., Gerber,S.I., Lindstrom,S., Tong,S.		USA: Illinois	Homo sapiens	lung, oronasopharynx	1/21/2020	Severe acute respiratory syndrome coronavirus 2 isolate 2019-nCoV/USA-IL1/2020, complete genome	SARS-CoV-2	9606
MN975262	Severe acute respiratory syndrome-related coronavirus	Betacoronavirus	Betacoronavirus	29891	Chan,J.F.-W., Yuan,S., Kok,K.H., To,K.K.-W., Chu,H., Yang,J., Xing,F., Liu,J., Yip,C.C.-Y., Poon,R.W.-S., Tsai,H.W., Lo,S.K.-F., Chan,K.H., Poon,V.K.-M., Chan,W.M., Ip,J.D., Cai,J.P., Cheng,V.C.-C., Chen,H., Hui,C.K.-M., Yuen,K.Y., Chan,J.F.W., Yuen,K.-Y.		China	Homo sapiens	lung, oronasopharynx	1/11/2020	Severe acute respiratory syndrome coronavirus 2 isolate 2019-nCoV_HKU-SZ-005b_2020, complete genome	SARS-CoV-2	9606
MN938384	Severe acute respiratory syndrome-related coronavirus	Betacoronavirus	Betacoronavirus	29838	Chan,J.F.-W., Yuan,S., Kok,K.H., To,K.K.-W., Chu,H., Yang,J., Xing,F., Liu,J., Yip,C.C.-Y., Poon,R.W.-S., Tsai,H.W., Lo,S.K.-F., Chan,K.H., Poon,V.K.-M., Chan,W.M., Ip,J.D., Cai,J.P., Cheng,V.C.-C., Chen,H., Hui,C.K.-M., Yuen,K.Y., Chan,J.F.W., Yuen,K.-Y.		China: Shenzhen	Homo sapiens	oronasopharynx	1/10/2020	Severe acute respiratory syndrome coronavirus 2 isolate 2019-nCoV_HKU-SZ-002a_2020, complete genome	SARS-CoV-2	9606
MN985325	Severe acute respiratory syndrome-related coronavirus	Betacoronavirus	Betacoronavirus	29882	Harcourt,J., Tamin,A., Lu,X., Kamili,S., Sakthivel,S.K., Murray,J., Queen,K., Tao,Y., Paden,C.R., Zhang,J., Li,Y., Uehara,A., Wang,H., Goldsmith,C., Bullock,H.A., Wang,L., Whitaker,B., Lynch,B., Gautam,R., Schindewolf,C., Lokugamage,K.G., Scharton,D., Plante,J.A., Mirchandani,D., Widen,S.G., Narayanan,K., Makino,S., Ksiazek,T.G., Plante,K.S., Weaver,S.C., Lindstrom,S., Tong,S., Menachery,V.D., Th…	32160149	USA	Homo sapiens	oronasopharynx	1/19/2020	Severe acute respiratory syndrome coronavirus 2 isolate 2019-nCoV/USA-WA1/2020, complete genome	SARS-CoV-2	9606
MN025260	Coronavirus HKU15	Deltacoronavirus	Deltacoronavirus	25399	Qin,Y., Lu,B., He,Y., Li,B., Liu,L., Duan,Q., Su,Q., Chen,Z., Zhou,Y., Zhao,W.		China: Guangxi	Sus scrofa	feces, abdominal cavity	1/18/2017	Porcine deltacoronavirus, complete genome	Coronavirus HKU15	9823
MN056942	Porcine epidemic diarrhea virus	Alphacoronavirus	Alphacoronavirus	28008	Contrant,M., Bigault,L., Bernard,C., Leroux,A., Willems,L., Fablet,C., Rose,N., Lucas,P., Blanchard,Y.		France	Sus scrofa	unknown	2019-02	Porcine epidemic diarrhea virus strain FR2019001, complete genome	Porcine epidemic diarrhea virus	9823
MN114121	Porcine epidemic diarrhea virus	Alphacoronavirus	Alphacoronavirus	28038	Wu,Y., Li,W., Zhou,Q., Li,Q., Xu,Z., Shen,H., Chen,F.	31660993	China	Sus scrofa	unknown	2018-03	Porcine epidemic diarrhea virus isolate CT P10, complete genome	Porcine epidemic diarrhea virus	9823
MN566147	Avian coronavirus	Gammacoronavirus	Gammacoronavirus	27631	Davis,J.F., Castro,A.E., de la Torre,J.C., Barnes,H.J., Doman,J.T., Metz,M., Lu,H., Yuen,S., Dunn,P.A., Teng,M.N., Goraichuk,I.V., Kulkarni,A.B., Afonso,C.L., Suarez,D.L.	8713030	USA	Gallus gallus	unknown	1994	Infectious bronchitis virus isolate GA/1359/1994, complete genome	Avian coronavirus	9031
MN908947	Severe acute respiratory syndrome-related coronavirus	Betacoronavirus	Betacoronavirus	29903	Wu,F., Zhao,S., Yu,B., Chen,Y.M., Wang,W., Song,Z.G., Hu,Y., Tao,Z.W., Tian,J.H., Pei,Y.Y., Yuan,M.L., Zhang,Y.L., Dai,F.H., Liu,Y., Wang,Q.M., Zheng,J.J., Xu,L., Holmes,E.C., Zhang,Y.Z., Chen,Y.-M., Song,Z.-G., Tao,Z.-W., Tian,J.-H., Pei,Y.-Y., Zhang,Y.-L., Dai,F.-H., Wang,Q.-M., Zheng,J.-J., Zhang,Y.-Z.	32015508	China	Homo sapiens	unknown	2019-12	Severe acute respiratory syndrome coronavirus 2 isolate Wuhan-Hu-1, complete genome	SARS-CoV-2	9606
MK071625	Porcine epidemic diarrhea virus	Alphacoronavirus	Alphacoronavirus	28013	Marthaler,D., Rincon,M.A., Diaz,A., Qi,M.		Colombia	Sus scrofa	feces	4/27/2015	Porcine epidemic diarrhea virus strain COL/Antioquia/2014, complete genome	Porcine epidemic diarrhea virus	9823
MK071631	Porcine epidemic diarrhea virus	Alphacoronavirus	Alphacoronavirus	28005	Marthaler,D., Rincon,M.A., Diaz,A., Qi,M.		Colombia	Sus scrofa	feces, abdominal cavity	1/6/2015	Porcine epidemic diarrhea virus strain COL/Antioquia08010/2015, complete genome	Porcine epidemic diarrhea virus	9823
MK071623	Porcine epidemic diarrhea virus	Alphacoronavirus	Alphacoronavirus	28029	Marthaler,D., Rincon,M.A., Diaz,A., Qi,M.		Colombia	Sus scrofa	feces, abdominal cavity	3/16/2014	Porcine epidemic diarrhea virus strain COL/Cundinamarca03715/2014, complete genome	Porcine epidemic diarrhea virus	9823
MK071619	Porcine epidemic diarrhea virus	Alphacoronavirus	Alphacoronavirus	28016	Marthaler,D., Rincon,M.A., Diaz,A., Qi,M.		Colombia	Sus scrofa	feces	1/9/2015	Porcine epidemic diarrhea virus strain COL/Antioquia00265/2015, complete genome	Porcine epidemic diarrhea virus	9823
MK071624	Porcine epidemic diarrhea virus	Alphacoronavirus	Alphacoronavirus	28018	Marthaler,D., Rincon,M.A., Diaz,A., Qi,M.		Colombia	Sus scrofa	feces	3/21/2014	Porcine epidemic diarrhea virus strain COL/Cundinamarca03962/2014, complete genome	Porcine epidemic diarrhea virus	9823
MK071632	Porcine epidemic diarrhea virus	Alphacoronavirus	Alphacoronavirus	28008	Marthaler,D., Rincon,M.A., Diaz,A., Qi,M.		Colombia	Sus scrofa	feces	7/1/2017	Porcine epidemic diarrhea virus strain COL/ValledelCauca/2015, complete genome	Porcine epidemic diarrhea virus	9823
MK071636	Porcine epidemic diarrhea virus	Alphacoronavirus	Alphacoronavirus	28019	Marthaler,D., Rincon,M.A., Diaz,A., Qi,M.		Colombia	Sus scrofa	feces	7/29/2015	Porcine epidemic diarrhea virus strain COL/Antioquia09831/2015, complete genome	Porcine epidemic diarrhea virus	9823
MK071635	Porcine epidemic diarrhea virus	Alphacoronavirus	Alphacoronavirus	28018	Marthaler,D., Rincon,M.A., Diaz,A., Qi,M.		Colombia	Sus scrofa	feces	7/30/2015	Porcine epidemic diarrhea virus strain COL/Antioquia09796/2015, complete genome	Porcine epidemic diarrhea virus	9823
MK071634	Porcine epidemic diarrhea virus	Alphacoronavirus	Alphacoronavirus	28018	Marthaler,D., Rincon,M.A., Diaz,A., Qi,M.		Colombia	Sus scrofa	feces	7/3/2015	Porcine epidemic diarrhea virus strain COL/ValledelCauca08565/2015, complete genome	Porcine epidemic diarrhea virus	9823
MK071629	Porcine epidemic diarrhea virus	Alphacoronavirus	Alphacoronavirus	28031	Marthaler,D., Rincon,M.A., Diaz,A., Qi,M.		Colombia	Sus scrofa	feces	5/20/2015	Porcine epidemic diarrhea virus strain COL/Antioquia06285/2015, complete genome	Porcine epidemic diarrhea virus	9823
MK071621	Porcine epidemic diarrhea virus	Alphacoronavirus	Alphacoronavirus	28011	Marthaler,D., Rincon,M.A., Diaz,A., Qi,M.		Colombia	Sus scrofa	abdominal cavity	3/7/2014	Porcine epidemic diarrhea virus strain COL/Cundinamarca03267/2014, complete genome	Porcine epidemic diarrhea virus	9823
MK071622	Porcine epidemic diarrhea virus	Alphacoronavirus	Alphacoronavirus	28024	Marthaler,D., Rincon,M.A., Diaz,A., Qi,M.		Colombia	Sus scrofa	feces	3/17/2014	Porcine epidemic diarrhea virus strain COL/Huila/2014, complete genome	Porcine epidemic diarrhea virus	9823
MK071639	Porcine epidemic diarrhea virus	Alphacoronavirus	Alphacoronavirus	28010	Marthaler,D., Rincon,M.A., Diaz,A., Qi,M.		Colombia	Sus scrofa	feces	5/5/2015	Porcine epidemic diarrhea virus strain COL/Cauca/2015, complete genome	Porcine epidemic diarrhea virus	9823
KX998969	Coronavirus HKU15	Deltacoronavirus	Deltacoronavirus	25415	Lorsirigool,A., Saeng-chuto,K., Temeeyasen,G., Stott,C.J., Tripipat,T., Wegner,M., Vui,D.T., Tantituvanont,A., Nilubol,D.		Viet Nam: Southern	Sus scrofa	unknown	2015-12	Porcine deltacoronavirus isolate P29_15_VN_1215, complete genome	Coronavirus HKU15	9823
MK071627	Porcine epidemic diarrhea virus	Alphacoronavirus	Alphacoronavirus	28017	Marthaler,D., Rincon,M.A., Diaz,A., Qi,M.		Colombia	Sus scrofa	feces	5/8/2015	Porcine epidemic diarrhea virus strain COL/ValledelCauca05761/2015, complete genome	Porcine epidemic diarrhea virus	9823
MK071637	Porcine epidemic diarrhea virus	Alphacoronavirus	Alphacoronavirus	28017	Marthaler,D., Rincon,M.A., Diaz,A., Qi,M.		Colombia	Sus scrofa	feces	8/11/2015	Porcine epidemic diarrhea virus strain COL/Antioquia10641/2015, complete genome	Porcine epidemic diarrhea virus	9823
MK071630	Porcine epidemic diarrhea virus	Alphacoronavirus	Alphacoronavirus	28013	Marthaler,D., Rincon,M.A., Diaz,A., Qi,M.		Colombia	Sus scrofa	feces	6/3/2015	Porcine epidemic diarrhea virus strain COL/Antioquia07053/2015, complete genome	Porcine epidemic diarrhea virus	9823
MK071620	Porcine epidemic diarrhea virus	Alphacoronavirus	Alphacoronavirus	28017	Marthaler,D., Rincon,M.A., Diaz,A., Qi,M.		Colombia	Sus scrofa	feces	1/29/2015	Porcine epidemic diarrhea virus strain COL/Antioquia00958/2015, complete genome	Porcine epidemic diarrhea virus	9823
MK071638	Porcine epidemic diarrhea virus	Alphacoronavirus	Alphacoronavirus	27996	Marthaler,D., Rincon,M.A., Diaz,A., Qi,M.		Colombia	Sus scrofa	feces	10/21/2015	Porcine epidemic diarrhea virus strain COL/Antioquia14856/2015, complete genome	Porcine epidemic diarrhea virus	9823
MK071626	Porcine epidemic diarrhea virus	Alphacoronavirus	Alphacoronavirus	28019	Marthaler,D., Rincon,M.A., Diaz,A., Qi,M.		Colombia	Sus scrofa	feces	5/6/2015	Porcine epidemic diarrhea virus strain COL/Cundinamarca/2015, complete genome	Porcine epidemic diarrhea virus	9823
MK071633	Porcine epidemic diarrhea virus	Alphacoronavirus	Alphacoronavirus	28017	Marthaler,D., Rincon,M.A., Diaz,A., Qi,M.		Colombia	Sus scrofa	feces	7/3/2015	Porcine epidemic diarrhea virus strain COL/Antioquia08520/2015, complete genome	Porcine epidemic diarrhea virus	9823
MN611518	Miniopterus pusillus bat coronavirus HKU8-related	Alphacoronavirus	Alphacoronavirus	28751	Li,B., Si,H.R., Zhu,Y., Yang,X.L., Anderson,D.E., Shi,Z.L., Wang,L.F., Zhou,P.		China	Miniopterus pusillus	unknown	2018-03	Miniopterus pusillus bat coronavirus HKU8-related isolate 6610, complete genome	Miniopterus pusillus bat coronavirus HKU8-related	258934
MN611519	Tylonycteris pachypus bat coronavirus HKU4-related	Betacoronavirus	Betacoronavirus	30224	Li,B., Si,H.R., Zhu,Y., Yang,X.L., Anderson,D.E., Shi,Z.L., Wang,L.F., Zhou,P.		China	Tylonycteris pachypus	unknown	2018-03	Tylonycteris pachypus bat coronavirus HKU4-related isolate GZ131656, complete genome	Tylonycteris pachypus bat coronavirus HKU4-related	258959
MN611517	Rousettus aegyptiacus bat coronavirus 229E-related	Alphacoronavirus	Alphacoronavirus	27619	Li,B., Si,H.R., Zhu,Y., Yang,X.L., Anderson,D.E., Shi,Z.L., Wang,L.F., Zhou,P.		Kenya	Rousettus aegyptiacus	unknown	2018-03	Rousettus aegyptiacus bat coronavirus 229E-related isolate 5425, complete genome	Rousettus aegyptiacus bat coronavirus 229E-related	9407
MN611525	Hipposideros pomona bat coronavirus CHB25	Alphacoronavirus	Alphacoronavirus	28169	Li,B., Si,H.R., Zhu,Y., Yang,X.L., Anderson,D.E., Shi,Z.L., Wang,L.F., Zhou,P.		China	Hipposideros larvatus	unknown	2018-03	Hipposideros pomona bat coronavirus CHB25 isolate CHB0025, complete genome	Hipposideros pomona bat coronavirus CHB25	175524
MN611523	Hipposideros pomona bat coronavirus HKU10-related	Alphacoronavirus	Alphacoronavirus	28514	Li,B., Si,H.R., Zhu,Y., Yang,X.L., Anderson,D.E., Shi,Z.L., Wang,L.F., Zhou,P.		China	Hipposideros pomona	unknown	2018-03	Hipposideros pomona bat coronavirus HKU10-related isolate 160942, complete genome	Hipposideros pomona bat coronavirus HKU10-related	334201
MN611522	Rhinolophus affinis bat coronavirus HKU2-related	Alphacoronavirus	Alphacoronavirus	26956	Li,B., Si,H.R., Zhu,Y., Yang,X.L., Anderson,D.E., Shi,Z.L., Wang,L.F., Zhou,P.		China	Rhinolophus affinis	unknown	2018-03	Rhinolophus affinis bat coronavirus HKU2-related isolate 160660, complete genome	Rhinolophus affinis bat coronavirus HKU2-related	59477
MN611521	Scotophilus kuhlii bat coronavirus 512-related	Alphacoronavirus	Alphacoronavirus	27933	Li,B., Si,H.R., Zhu,Y., Yang,X.L., Anderson,D.E., Shi,Z.L., Wang,L.F., Zhou,P.		China	Scotophilus kuhlii	unknown	2018-03	Scotophilus kuhlii bat coronavirus 512-related isolate HK140714, complete genome	Scotophilus kuhlii bat coronavirus 512-related	153297
MN611524	Miniopterus schreibersii bat coronavirus 1-related	Alphacoronavirus	Alphacoronavirus	28316	Li,B., Si,H.R., Zhu,Y., Yang,X.L., Anderson,D.E., Shi,Z.L., Wang,L.F., Zhou,P.		China	Miniopterus schreibersii	unknown	2018-03	Miniopterus schreibersii bat coronavirus 1-related isolate 161454, complete genome	Miniopterus schreibersii bat coronavirus 1-related	9433
MN611520	Pipistrellus abramus bat coronavirus HKU5-related	Betacoronavirus	Betacoronavirus	30511	Li,B., Si,H.R., Zhu,Y., Yang,X.L., Anderson,D.E., Shi,Z.L., Wang,L.F., Zhou,P.		China	Pipistrellus abramus	unknown	2018-03	Pipistrellus abramus bat coronavirus HKU5-related isolate BY140568, complete genome	Pipistrellus abramus bat coronavirus HKU5-related	105295
MK584552	Porcine epidemic diarrhea virus	Alphacoronavirus	Alphacoronavirus	28044	Peng,Q., Fang,L., Ding,Z., Wang,D., Peng,G., Xiao,S.	31712093	China	Sus scrofa	unknown	2011-05	Porcine epidemic diarrhea virus strain AJ1102(F12), complete genome	Porcine epidemic diarrhea virus	9823
MK993519	Coronavirus HKU15	Deltacoronavirus	Deltacoronavirus	25380	Feng,Y., Li,Y., Xu,Z., Xu,L., Ying,X.		China	Sus scrofa	abdominal cavity	2019-01	Porcine deltacoronavirus isolate CHN/Sichuan/2019, complete genome	Coronavirus HKU15	9823
MN599049	Avian coronavirus	Gammacoronavirus	Gammacoronavirus	27666	Goraichuk,I.V., Davis,J.F., Kulkarni,A.B., Afonso,C.L., Suarez,D.L.		USA	Gallus gallus	unknown	7/31/2015	Infectious bronchitis virus isolate GA/1476/2015, complete genome	Avian coronavirus	9031
MN723544	Middle East respiratory syndrome-related coronavirus	Betacoronavirus	Betacoronavirus	30123	Queen,K., Tamin,A., Assiri,A.M., Paden,C.R., Thornburg,N.J., Tong,S.		Saudi Arabia	Homo sapiens	unknown	8/30/2018	Middle East respiratory syndrome-related coronavirus isolate Hu/Riyadh-KSA-18013832/2018, complete genome	MERS	9606
MN723543	Middle East respiratory syndrome-related coronavirus	Betacoronavirus	Betacoronavirus	30120	Queen,K., Tamin,A., Assiri,A.M., Paden,C.R., Thornburg,N.J., Tong,S.		Saudi Arabia	Homo sapiens	unknown	8/17/2017	Middle East respiratory syndrome-related coronavirus isolate Hu/Jeddah-KSA-173RS1570/2017, complete genome	MERS	9606
MN723542	Middle East respiratory syndrome-related coronavirus	Betacoronavirus	Betacoronavirus	30120	Queen,K., Tamin,A., Assiri,A.M., Paden,C.R., Thornburg,N.J., Tong,S.		Saudi Arabia	Homo sapiens	unknown	8/1/2017	Middle East respiratory syndrome-related coronavirus isolate Hu/Jeddah-KSA-173RS1101/2017, complete genome	MERS	9606
MK967708	Middle East respiratory syndrome-related coronavirus	Betacoronavirus	Betacoronavirus	30106	Shaheen,M.A., Hagag,N.M., Hanafy,S., Ibrahim,E., Mansour,A., Nubie,O., Lubroth,J., Von Dobschuetz,S., Makonnen,Y.		Egypt	Camelus	unknown	2018	Middle East respiratory syndrome-related coronavirus isolate Merscov/Egypt/Camel/AHRI-FAO-1/2018, complete genome	MERS
MN197549	Avian coronavirus	Gammacoronavirus	Gammacoronavirus	27369	Chen,L., Hong,Y., Xiang,B., Xu,C., Ren,T.		China	Gallus gallus	unknown	2016	Infectious bronchitis virus isolate CK/CH/GD/GDTS13, complete genome	Avian coronavirus	9031
MN512438	Avian coronavirus	Gammacoronavirus	Gammacoronavirus	27708	Hassan,M.S.H., Ojkic,D., Coffin,C.S., Cork,S.C., van der Meer,F., Abdul-Careem,M.F.		Canada	Gallus gallus	unknown	2017	Infectious bronchitis virus isolate IBV/Ck/Can/18-049707, complete genome	Avian coronavirus	9031
MN512434	Avian coronavirus	Gammacoronavirus	Gammacoronavirus	27710	Hassan,M.S.H., Ojkic,D., Coffin,C.S., Cork,S.C., van der Meer,F., Abdul-Careem,M.F.		Canada	Gallus gallus	unknown	2017	Infectious bronchitis virus isolate IBV/Ck/Can/17-035614, complete genome	Avian coronavirus	9031
MN512436	Avian coronavirus	Gammacoronavirus	Gammacoronavirus	27638	Hassan,M.S.H., Ojkic,D., Coffin,C.S., Cork,S.C., van der Meer,F., Abdul-Careem,M.F.		Canada	Gallus gallus	unknown	2017	Infectious bronchitis virus isolate IBV/Ck/Can/18-048192T, complete genome	Avian coronavirus	9031
MN512435	Avian coronavirus	Gammacoronavirus	Gammacoronavirus	27708	Hassan,M.S.H., Ojkic,D., Coffin,C.S., Cork,S.C., van der Meer,F., Abdul-Careem,M.F.		Canada	Gallus gallus	unknown	2017	Infectious bronchitis virus isolate IBV/Ck/Can/17-036989, complete genome	Avian coronavirus	9031
MN512437	Avian coronavirus	Gammacoronavirus	Gammacoronavirus	27684	Hassan,M.S.H., Ojkic,D., Coffin,C.S., Cork,S.C., van der Meer,F., Abdul-Careem,M.F.		Canada	Gallus gallus	unknown	2017	Infectious bronchitis virus isolate IBV/Ck/Can/18-048430, complete genome	Avian coronavirus	9031
MK862249	Porcine epidemic diarrhea virus	Alphacoronavirus	Alphacoronavirus	28038	Ding,Y.		China	Sus scrofa	unknown	2017-08	Porcine epidemic diarrhea virus strain HeN170821, complete genome	Porcine epidemic diarrhea virus	9823
MK702008	Porcine epidemic diarrhea virus	Alphacoronavirus	Alphacoronavirus	28003	Jiang,Z.R., Wang,Y.		China	Sus scrofa	unknown	2018-10	Porcine epidemic diarrhea virus isolate SNJ-P, complete genome	Porcine epidemic diarrhea virus	9823
MK907287	Erinaceus hedgehog coronavirus HKU31	Betacoronavirus	Betacoronavirus	29951	Lau,S.K.P., Luk,H.K.H., Wong,A.C.P., Fan,R.Y.Y., Lam,C.S.F., Li,K.S.M., Ahmed,S.S., Chow,F.W., Cai,J.-P., Zhu,X., Chan,J.F.W., Lau,T.C.K., Cao,K., Li,M., Woo,P.C.Y., Yuen,K.-Y., Chow,F.W.N.		China	Erinaceus amurensis	unknown	2014-08	Erinaceus hedgehog coronavirus HKU31 strain Rs13, complete genome	Erinaceus hedgehog coronavirus HKU31	757341
MK907286	Erinaceus hedgehog coronavirus HKU31	Betacoronavirus	Betacoronavirus	29951	Lau,S.K.P., Luk,H.K.H., Wong,A.C.P., Fan,R.Y.Y., Lam,C.S.F., Li,K.S.M., Ahmed,S.S., Chow,F.W., Cai,J.-P., Zhu,X., Chan,J.F.W., Lau,T.C.K., Cao,K., Li,M., Woo,P.C.Y., Yuen,K.-Y., Chow,F.W.N.		China	Erinaceus amurensis	unknown	2014-08	Erinaceus hedgehog coronavirus HKU31 strain F6, complete genome	Erinaceus hedgehog coronavirus HKU31	757341
MN249445	Coronavirus HKU15	Deltacoronavirus	Deltacoronavirus	25424	Qian,S., Jia,X., Zhang,W., Li,Z.		China	Sus scrofa	feces	12/11/2017	Porcine deltacoronavirus isolate CHN-JS-2017, complete genome	Coronavirus HKU15	9823
MN507638	Middle East respiratory syndrome-related coronavirus	Betacoronavirus	Betacoronavirus	30033	Rodon,J., Okba,N.M.A., Nigeer,T., van Dieren,B., Bosch,B.-J., Bensaid,A., Segales,J., Haagmans,B.L., Vergara-Alert,J.		Qatar	Lama glama	oronasopharynx		Middle East respiratory syndrome-related coronavirus isolate llama-passaged-Qatar15, complete genome	MERS	9844
MK673545	Porcine epidemic diarrhea virus	Alphacoronavirus	Alphacoronavirus	28012	Hsueh,F.-C., Lin,C.-N., Chiou,M.-T., Chia,M.-Y., Chiou,H.-Y., Haga,T., Tsai,P.-S., Jeng,C.-R., Pang,V.F., Chang,H.-W.		Taiwan	Sus scrofa	feces	2/27/2018	Porcine epidemic diarrhea virus strain TW/Yunlin550/2018, complete genome	Porcine epidemic diarrhea virus	9823
MK644602	Porcine epidemic diarrhea virus	Alphacoronavirus	Alphacoronavirus	28045	Ao,C., Wu,M., Yang,J., Cai,S., Li,D., Fang,L., Xiao,S., Chen,H., Jiang,Y.		China	Sus scrofa	unknown	10/20/2017	Porcine epidemic diarrhea virus isolate L6-HB2017, complete genome	Porcine epidemic diarrhea virus	9823
MK644601	Porcine epidemic diarrhea virus	Alphacoronavirus	Alphacoronavirus	28040	Ao,C., Wu,M., Yang,J., Cai,S., Li,D., Fang,L., Xiao,S., Chen,H., Jiang,Y.		China	Sus scrofa	unknown	6/1/2017	Porcine epidemic diarrhea virus isolate G2-HE2017, complete genome	Porcine epidemic diarrhea virus	9823
MK644605	Porcine epidemic diarrhea virus	Alphacoronavirus	Alphacoronavirus	28043	Ao,C., Wu,M., Yang,J., Cai,S., Li,D., Fang,L., Xiao,S., Chen,H., Jiang,Y.		China	Sus scrofa	unknown	2/2/2018	Porcine epidemic diarrhea virus isolate T10-HB2018, complete genome	Porcine epidemic diarrhea virus	9823
MK644603	Porcine epidemic diarrhea virus	Alphacoronavirus	Alphacoronavirus	28043	Ao,C., Wu,M., Yang,J., Cai,S., Li,D., Fang,L., Xiao,S., Chen,H., Jiang,Y.		China	Sus scrofa	unknown	10/27/2017	Porcine epidemic diarrhea virus isolate M3-SX2017, complete genome	Porcine epidemic diarrhea virus	9823
MK644604	Porcine epidemic diarrhea virus	Alphacoronavirus	Alphacoronavirus	28046	Ao,C., Wu,M., Yang,J., Cai,S., Li,D., Fang,L., Xiao,S., Chen,H., Jiang,Y.		China	Sus scrofa	unknown	11/13/2017	Porcine epidemic diarrhea virus isolate N7-GD2017, complete genome	Porcine epidemic diarrhea virus	9823
MN514962	Betacoronavirus 1	Betacoronavirus	Betacoronavirus	31021	So,R.T.Y., Chu,D.K.W., Miguel,E., Perera,R.A.P.M., Oladipo,J.O., Fassi-Fihri,O., Aylet,G., Ko,R.L.W., Zhou,Z., Cheng,M.S., Kuranga,S.A., Roger,F.L., Chevalier,V., Webby,R.J., Woo,P.C.Y., Poon,L.L.M., Peiris,M., Cheng,M.-S.	31534035	Ethiopia	Camelus dromedarius	unknown	2/21/2015	Dromedary camel coronavirus HKU23 isolate DcCoV-HKU23/camel/Ethiopia/CAC1019/2015, complete genome	Camel Betacoronavirus	9838
MN514967	Betacoronavirus 1	Betacoronavirus	Betacoronavirus	30799	So,R.T.Y., Chu,D.K.W., Miguel,E., Perera,R.A.P.M., Oladipo,J.O., Fassi-Fihri,O., Aylet,G., Ko,R.L.W., Zhou,Z., Cheng,M.S., Kuranga,S.A., Roger,F.L., Chevalier,V., Webby,R.J., Woo,P.C.Y., Poon,L.L.M., Peiris,M., Cheng,M.-S.	31534035	Nigeria	Camelus dromedarius	unknown	1/24/2016	Dromedary camel coronavirus HKU23 isolate DcCoV-HKU23/camel/Nigeria/NV1385/2016, complete genome	Camel Betacoronavirus	9838
MN514963	Betacoronavirus 1	Betacoronavirus	Betacoronavirus	31062	So,R.T.Y., Chu,D.K.W., Miguel,E., Perera,R.A.P.M., Oladipo,J.O., Fassi-Fihri,O., Aylet,G., Ko,R.L.W., Zhou,Z., Cheng,M.S., Kuranga,S.A., Roger,F.L., Chevalier,V., Webby,R.J., Woo,P.C.Y., Poon,L.L.M., Peiris,M., Cheng,M.-S.	31534035	Morocco	Camelus dromedarius	unknown	3/5/2016	Dromedary camel coronavirus HKU23 isolate DcCoV-HKU23/camel/Morocco/CAC2586/2016, complete genome	Camel Betacoronavirus	9838
MN514966	Betacoronavirus 1	Betacoronavirus	Betacoronavirus	31075	So,R.T.Y., Chu,D.K.W., Miguel,E., Perera,R.A.P.M., Oladipo,J.O., Fassi-Fihri,O., Aylet,G., Ko,R.L.W., Zhou,Z., Cheng,M.S., Kuranga,S.A., Roger,F.L., Chevalier,V., Webby,R.J., Woo,P.C.Y., Poon,L.L.M., Peiris,M., Cheng,M.-S.	31534035	Nigeria	Camelus dromedarius	unknown	11/12/2015	Dromedary camel coronavirus HKU23 isolate DcCoV-HKU23/camel/Nigeria/NV1097/2015, complete genome	Camel Betacoronavirus	9838
MN514964	Betacoronavirus 1	Betacoronavirus	Betacoronavirus	30780	So,R.T.Y., Chu,D.K.W., Miguel,E., Perera,R.A.P.M., Oladipo,J.O., Fassi-Fihri,O., Aylet,G., Ko,R.L.W., Zhou,Z., Cheng,M.S., Kuranga,S.A., Roger,F.L., Chevalier,V., Webby,R.J., Woo,P.C.Y., Poon,L.L.M., Peiris,M., Cheng,M.-S.	31534035	Nigeria	Camelus dromedarius	unknown	11/20/2015	Dromedary camel coronavirus HKU23 isolate DcCoV-HKU23/camel/Nigeria/NV1010/2015, complete genome	Camel Betacoronavirus	9838
MN514965	Betacoronavirus 1	Betacoronavirus	Betacoronavirus	30799	So,R.T.Y., Chu,D.K.W., Miguel,E., Perera,R.A.P.M., Oladipo,J.O., Fassi-Fihri,O., Aylet,G., Ko,R.L.W., Zhou,Z., Cheng,M.S., Kuranga,S.A., Roger,F.L., Chevalier,V., Webby,R.J., Woo,P.C.Y., Poon,L.L.M., Peiris,M., Cheng,M.-S.	31534035	Nigeria	Camelus dromedarius	unknown	11/23/2015	Dromedary camel coronavirus HKU23 isolate DcCoV-HKU23/camel/Nigeria/NV1092/2015, complete genome	Camel Betacoronavirus	9838
MH726369	Porcine epidemic diarrhea virus	Alphacoronavirus	Alphacoronavirus	28038	Gong,L.		China	Sus scrofa	abdominal cavity	8/21/2014	Porcine epidemic diarrhea virus isolate GDS30, complete genome	Porcine epidemic diarrhea virus	9823
MH726372	Porcine epidemic diarrhea virus	Alphacoronavirus	Alphacoronavirus	28038	Gong,L.		China	Sus scrofa	abdominal cavity	12/13/2012	Porcine epidemic diarrhea virus isolate GDS28, complete genome	Porcine epidemic diarrhea virus	9823
MH726373	Porcine epidemic diarrhea virus	Alphacoronavirus	Alphacoronavirus	28038	Gong,L.		China	Sus scrofa	abdominal cavity	6/15/2012	Porcine epidemic diarrhea virus isolate GDS13, complete genome	Porcine epidemic diarrhea virus	9823
MH726386	Porcine epidemic diarrhea virus	Alphacoronavirus	Alphacoronavirus	28038	Gong,L.		China	Sus scrofa	abdominal cavity	5/25/2011	Porcine epidemic diarrhea virus isolate GDS16, complete genome	Porcine epidemic diarrhea virus	9823
MH726380	Porcine epidemic diarrhea virus	Alphacoronavirus	Alphacoronavirus	28038	Gong,L.		China	Sus scrofa	abdominal cavity	6/6/2014	Porcine epidemic diarrhea virus isolate GDS27, complete genome	Porcine epidemic diarrhea virus	9823
MH726375	Porcine epidemic diarrhea virus	Alphacoronavirus	Alphacoronavirus	28038	Gong,L.		China	Sus scrofa	abdominal cavity	6/4/2012	Porcine epidemic diarrhea virus isolate GDS19, complete genome	Porcine epidemic diarrhea virus	9823
MH726378	Porcine epidemic diarrhea virus	Alphacoronavirus	Alphacoronavirus	28038	Gong,L.		China	Sus scrofa	abdominal cavity	7/28/2014	Porcine epidemic diarrhea virus isolate GDS34, complete genome	Porcine epidemic diarrhea virus	9823
MH726397	Porcine epidemic diarrhea virus	Alphacoronavirus	Alphacoronavirus	28038	Gong,L.		China	Sus scrofa	abdominal cavity	10/20/2012	Porcine epidemic diarrhea virus isolate GDS38, complete genome	Porcine epidemic diarrhea virus	9823
MH726404	Porcine epidemic diarrhea virus	Alphacoronavirus	Alphacoronavirus	28038	Gong,L.		China	Sus scrofa	abdominal cavity	12/17/2017	Porcine epidemic diarrhea virus isolate GDS53, complete genome	Porcine epidemic diarrhea virus	9823
MH726379	Porcine epidemic diarrhea virus	Alphacoronavirus	Alphacoronavirus	28038	Gong,L.		China	Sus scrofa	abdominal cavity	7/28/2014	Porcine epidemic diarrhea virus isolate GDS33, complete genome	Porcine epidemic diarrhea virus	9823
MH726389	Porcine epidemic diarrhea virus	Alphacoronavirus	Alphacoronavirus	28038	Gong,L.		China	Sus scrofa	abdominal cavity	2/10/2011	Porcine epidemic diarrhea virus isolate GDS39, complete genome	Porcine epidemic diarrhea virus	9823
MH726381	Porcine epidemic diarrhea virus	Alphacoronavirus	Alphacoronavirus	28038	Gong,L.		China	Sus scrofa	abdominal cavity	5/6/2015	Porcine epidemic diarrhea virus isolate GDS43, complete genome	Porcine epidemic diarrhea virus	9823
MH726382	Porcine epidemic diarrhea virus	Alphacoronavirus	Alphacoronavirus	28038	Gong,L.		China	Sus scrofa	abdominal cavity	5/18/2016	Porcine epidemic diarrhea virus isolate GDS47, complete genome	Porcine epidemic diarrhea virus	9823
MH726377	Porcine epidemic diarrhea virus	Alphacoronavirus	Alphacoronavirus	28038	Gong,L.		China	Sus scrofa	abdominal cavity	7/11/2014	Porcine epidemic diarrhea virus isolate GDS29, complete genome	Porcine epidemic diarrhea virus	9823
MH726376	Porcine epidemic diarrhea virus	Alphacoronavirus	Alphacoronavirus	28038	Gong,L.		China	Sus scrofa	abdominal cavity	3/24/2014	Porcine epidemic diarrhea virus isolate GDS18, complete genome	Porcine epidemic diarrhea virus	9823
MH726383	Porcine epidemic diarrhea virus	Alphacoronavirus	Alphacoronavirus	28038	Gong,L.		China	Sus scrofa	abdominal cavity	2/27/2017	Porcine epidemic diarrhea virus isolate GDS50, complete genome	Porcine epidemic diarrhea virus	9823
MH726365	Porcine epidemic diarrhea virus	Alphacoronavirus	Alphacoronavirus	28038	Gong,L.		China	Sus scrofa	abdominal cavity	1/15/2013	Porcine epidemic diarrhea virus isolate GDS25, complete genome	Porcine epidemic diarrhea virus	9823
MH726371	Porcine epidemic diarrhea virus	Alphacoronavirus	Alphacoronavirus	28038	Gong,L.		China	Sus scrofa	abdominal cavity	1/9/2014	Porcine epidemic diarrhea virus isolate GDS21, complete genome	Porcine epidemic diarrhea virus	9823
MH726370	Porcine epidemic diarrhea virus	Alphacoronavirus	Alphacoronavirus	28038	Gong,L.		China	Sus scrofa	abdominal cavity	3/12/2014	Porcine epidemic diarrhea virus isolate GDS07, complete genome	Porcine epidemic diarrhea virus	9823
MH726374	Porcine epidemic diarrhea virus	Alphacoronavirus	Alphacoronavirus	28038	Gong,L.		China	Sus scrofa	abdominal cavity	6/7/2014	Porcine epidemic diarrhea virus isolate GDS11, complete genome	Porcine epidemic diarrhea virus	9823
MH726366	Porcine epidemic diarrhea virus	Alphacoronavirus	Alphacoronavirus	28038	Gong,L.		China	Sus scrofa	abdominal cavity	6/4/2012	Porcine epidemic diarrhea virus isolate GDS24, complete genome	Porcine epidemic diarrhea virus	9823
MH726367	Porcine epidemic diarrhea virus	Alphacoronavirus	Alphacoronavirus	28038	Gong,L.		China	Sus scrofa	abdominal cavity	9/17/2012	Porcine epidemic diarrhea virus isolate GDS26, complete genome	Porcine epidemic diarrhea virus	9823
MH726368	Porcine epidemic diarrhea virus	Alphacoronavirus	Alphacoronavirus	28038	Gong,L.		China	Sus scrofa	abdominal cavity	9/23/2012	Porcine epidemic diarrhea virus isolate GDS22, complete genome	Porcine epidemic diarrhea virus	9823
MH726362	Porcine epidemic diarrhea virus	Alphacoronavirus	Alphacoronavirus	28038	Gong,L.		China	Sus scrofa	abdominal cavity	2/8/2012	Porcine epidemic diarrhea virus isolate GDS05, complete genome	Porcine epidemic diarrhea virus	9823
MH726406	Porcine epidemic diarrhea virus	Alphacoronavirus	Alphacoronavirus	28038	Gong,L.		China	Sus scrofa	abdominal cavity	2/25/2017	Porcine epidemic diarrhea virus isolate GDS49, complete genome	Porcine epidemic diarrhea virus	9823
MH726385	Porcine epidemic diarrhea virus	Alphacoronavirus	Alphacoronavirus	28038	Gong,L.		China	Sus scrofa	abdominal cavity	2/10/2011	Porcine epidemic diarrhea virus isolate GDS08, complete genome	Porcine epidemic diarrhea virus	9823
MH726408	Porcine epidemic diarrhea virus	Alphacoronavirus	Alphacoronavirus	28026	Gong,L.		China	Sus scrofa	abdominal cavity	8/1/2014	Porcine epidemic diarrhea virus isolate GDS09, complete genome	Porcine epidemic diarrhea virus	9823
MH726384	Porcine epidemic diarrhea virus	Alphacoronavirus	Alphacoronavirus	28038	Gong,L.		China	Sus scrofa	abdominal cavity	2/10/2011	Porcine epidemic diarrhea virus isolate GDS06, complete genome	Porcine epidemic diarrhea virus	9823
MH726399	Porcine epidemic diarrhea virus	Alphacoronavirus	Alphacoronavirus	28038	Gong,L.		China	Sus scrofa	abdominal cavity	9/25/2011	Porcine epidemic diarrhea virus isolate GDS42, complete genome	Porcine epidemic diarrhea virus	9823
MH726400	Porcine epidemic diarrhea virus	Alphacoronavirus	Alphacoronavirus	28038	Gong,L.		China	Sus scrofa	abdominal cavity	4/26/2011	Porcine epidemic diarrhea virus isolate GDS45, complete genome	Porcine epidemic diarrhea virus	9823
MH726401	Porcine epidemic diarrhea virus	Alphacoronavirus	Alphacoronavirus	28038	Gong,L.		China	Sus scrofa	abdominal cavity	11/27/2011	Porcine epidemic diarrhea virus isolate GDS41, complete genome	Porcine epidemic diarrhea virus	9823
MH726402	Porcine epidemic diarrhea virus	Alphacoronavirus	Alphacoronavirus	28038	Gong,L.		China	Sus scrofa	abdominal cavity	5/6/2016	Porcine epidemic diarrhea virus isolate GDS46, complete genome	Porcine epidemic diarrhea virus	9823
MH726403	Porcine epidemic diarrhea virus	Alphacoronavirus	Alphacoronavirus	28038	Gong,L.		China	Sus scrofa	abdominal cavity	2/24/2017	Porcine epidemic diarrhea virus isolate GDS51, complete genome	Porcine epidemic diarrhea virus	9823
MH726405	Porcine epidemic diarrhea virus	Alphacoronavirus	Alphacoronavirus	28038	Gong,L.		China	Sus scrofa	abdominal cavity	12/6/2016	Porcine epidemic diarrhea virus isolate GDS48, complete genome	Porcine epidemic diarrhea virus	9823
MH726364	Porcine epidemic diarrhea virus	Alphacoronavirus	Alphacoronavirus	28038	Gong,L.		China	Sus scrofa	abdominal cavity	12/13/2012	Porcine epidemic diarrhea virus isolate GDS17, complete genome	Porcine epidemic diarrhea virus	9823
MH726391	Porcine epidemic diarrhea virus	Alphacoronavirus	Alphacoronavirus	28038	Gong,L.		China	Sus scrofa	abdominal cavity	7/15/2012	Porcine epidemic diarrhea virus isolate GDS15, complete genome	Porcine epidemic diarrhea virus	9823
MH726393	Porcine epidemic diarrhea virus	Alphacoronavirus	Alphacoronavirus	28038	Gong,L.		China	Sus scrofa	abdominal cavity	3/10/2011	Porcine epidemic diarrhea virus isolate GDS14, complete genome	Porcine epidemic diarrhea virus	9823
MH726395	Porcine epidemic diarrhea virus	Alphacoronavirus	Alphacoronavirus	28038	Gong,L.		China	Sus scrofa	abdominal cavity	2/6/2013	Porcine epidemic diarrhea virus isolate GDS32, complete genome	Porcine epidemic diarrhea virus	9823
MH726363	Porcine epidemic diarrhea virus	Alphacoronavirus	Alphacoronavirus	28038	Gong,L.		China	Sus scrofa	abdominal cavity	6/22/2012	Porcine epidemic diarrhea virus isolate GDS20, complete genome	Porcine epidemic diarrhea virus	9823
MH726392	Porcine epidemic diarrhea virus	Alphacoronavirus	Alphacoronavirus	28038	Gong,L.		China	Sus scrofa	abdominal cavity	7/2/2013	Porcine epidemic diarrhea virus isolate GDS44, complete genome	Porcine epidemic diarrhea virus	9823
MH726387	Porcine epidemic diarrhea virus	Alphacoronavirus	Alphacoronavirus	28038	Gong,L.		China	Sus scrofa	abdominal cavity	2/10/2011	Porcine epidemic diarrhea virus isolate GDS12, complete genome	Porcine epidemic diarrhea virus	9823
MH726388	Porcine epidemic diarrhea virus	Alphacoronavirus	Alphacoronavirus	28038	Gong,L.		China	Sus scrofa	abdominal cavity	2/10/2011	Porcine epidemic diarrhea virus isolate GDS36, complete genome	Porcine epidemic diarrhea virus	9823
MH726390	Porcine epidemic diarrhea virus	Alphacoronavirus	Alphacoronavirus	28038	Gong,L.		China	Sus scrofa	abdominal cavity	2/10/2011	Porcine epidemic diarrhea virus isolate GDS40, complete genome	Porcine epidemic diarrhea virus	9823
MH726394	Porcine epidemic diarrhea virus	Alphacoronavirus	Alphacoronavirus	28038	Gong,L.		China	Sus scrofa	abdominal cavity	12/8/2015	Porcine epidemic diarrhea virus isolate GDS31, complete genome	Porcine epidemic diarrhea virus	9823
MH726396	Porcine epidemic diarrhea virus	Alphacoronavirus	Alphacoronavirus	28038	Gong,L.		China	Sus scrofa	abdominal cavity	12/7/2013	Porcine epidemic diarrhea virus isolate GDS35, complete genome	Porcine epidemic diarrhea virus	9823
MH726398	Porcine epidemic diarrhea virus	Alphacoronavirus	Alphacoronavirus	28038	Gong,L.		China	Sus scrofa	abdominal cavity	5/25/2011	Porcine epidemic diarrhea virus isolate GDS37, complete genome	Porcine epidemic diarrhea virus	9823
MH726407	Porcine epidemic diarrhea virus	Alphacoronavirus	Alphacoronavirus	28038	Gong,L.		China	Sus scrofa	abdominal cavity	2/25/2017	Porcine epidemic diarrhea virus isolate GDS52, complete genome	Porcine epidemic diarrhea virus	9823
MK690502	Porcine epidemic diarrhea virus	Alphacoronavirus	Alphacoronavirus	28035	Su,M., Sun,D.		China: Heilongjiang	Sus scrofa	unknown	2016-03	Porcine epidemic diarrhea virus isolate HM2017, complete genome	Porcine epidemic diarrhea virus	9823
MN065811	Bat alphacoronavirus	Alphacoronavirus	Alphacoronavirus	28119	Kivisto,I., Tidenberg,E.M., Lilley,T., Suominen,K., Forbes,K.M., Vapalahti,O., Huovilainen,A., Sironen,T.	31503522	Finland: Helsinki	Myotis brandtii	feces	8/15/2016	Bat alphacoronavirus strain BtCoV/008_16/M.bra/FIN/2016, complete genome	Bat alphacoronavirus	109478
MK558089	Porcine epidemic diarrhea virus	Alphacoronavirus	Alphacoronavirus	28029	Salamat,S.E.A., Collantes,T.M.A., Lumbera,W.M.L., Tablizo,F.A., Mutia,C.T.M., Ong,J.D.P., Bandoy,D.D.R.		Philippines: Cagayan	Sus scrofa	unknown	4/4/2017	Porcine epidemic diarrhea virus strain SF4017, complete genome	Porcine epidemic diarrhea virus	9823
MN369046	Human coronavirus 229E	Alphacoronavirus	Alphacoronavirus	27075	Lin,M.J., Tait,A., Greninger,A.L.		USA	Homo sapiens	unknown	2018	Human coronavirus 229E strain HCoV_229E/Seattle/USA/SC9724/2018, complete genome	Human coronavirus 229E	9606
MN365232	Middle East respiratory syndrome-related coronavirus	Betacoronavirus	Betacoronavirus	30118	Lu,X., Assiri,A.M., Watson,J.T., Gerber,S.I., Lindstrom,S.		Saudi Arabia	Homo sapiens	oronasopharynx	1/28/2019	Middle East respiratory syndrome-related coronavirus strain Hu/Riyadh-KSA-19001796/2019, complete genome	MERS	9606
MN365233	Middle East respiratory syndrome-related coronavirus	Betacoronavirus	Betacoronavirus	30118	Lu,X., Assiri,A.M., Watson,J.T., Gerber,S.I., Lindstrom,S.		Saudi Arabia	Homo sapiens	oronasopharynx	2/15/2019	Middle East respiratory syndrome-related coronavirus strain Hu/Riyadh-KSA-19003852/2019, complete genome	MERS	9606
MN096598	Avian coronavirus	Gammacoronavirus	Gammacoronavirus	27680	Liu,Y.		China: Yunnan	Gallus gallus	unknown	2016	Infectious bronchitis virus strain ck/CH/YNSL/160501, complete genome	Avian coronavirus	9031
MK492263	Bat coronavirus	Unknown	Betacoronavirus	29585	Lim,X.F., Lee,C.B., Pascoe,S.M., How,C.B., Chan,S., Tan,J.H., Yang,X., Zhou,P., Shi,Z., Sessions,O.M., Wang,L.-F., Ng,L.C., Anderson,D.E., Yap,G.		Singapore	Cynopterus brachyotis	unknown	2015	Bat coronavirus strain BtCoV92, complete genome	Bat coronavirus	58060
MK977618	Swine enteric alphacoronavirus	Alphacoronavirus	Alphacoronavirus	27155	Yang,Y.-L., Liang,Q.-Z., Xu,S.-Y., Mazing,E., Xu,G.-H., Peng,L., Qin,P., Wang,B., Huang,Y.-W., Huang,Y.W., Yang,Y.L.		China	Sus scrofa	unknown	2018	Swine enteric alphacoronavirus strain SeACoV-p10, complete genome	Swine enteric alphacoronavirus	9823
MN306046	Human coronavirus 229E	Alphacoronavirus	Alphacoronavirus	27270	Lin,M.J., Tait,A., Greninger,A.L.		USA	Homo sapiens	unknown	2019	Human coronavirus 229E strain HCoV_229E/Seattle/USA/SC0865/2019, complete genome	Human coronavirus 229E	9606
MN306036	Betacoronavirus 1	Betacoronavirus	Betacoronavirus	30681	Lin,M.J., Tait,A., Greninger,A.L.		USA	Homo sapiens	unknown	2019	Human coronavirus OC43 strain HCoV_OC43/Seattle/USA/SC0682/2019, complete genome	Human coronavirus OC43	9606
MN306018	Human coronavirus NL63	Alphacoronavirus	Alphacoronavirus	27484	Lin,M.J., Tait,A., Greninger,A.L.		USA	Homo sapiens	unknown	2018	Human coronavirus NL63 strain HCoV_NL63/Seattle/USA/SC0179/2018, complete genome	Human coronavirus NL63	9606
MN310478	Betacoronavirus 1	Betacoronavirus	Betacoronavirus	30681	Lin,M.J., Tait,A., Greninger,A.L.		USA	Homo sapiens	unknown	2019	Human coronavirus OC43 strain HCoV_OC43/Seattle/USA/SC0776/2019, complete genome	Human coronavirus OC43	9606
MN310476	Betacoronavirus 1	Betacoronavirus	Betacoronavirus	30562	Lin,M.J., Tait,A., Greninger,A.L.		USA	Homo sapiens	unknown	2019	Human coronavirus OC43 strain HCoV_OC43/Seattle/USA/SC9428/2018, complete genome	Human coronavirus OC43	9606
MN306043	Betacoronavirus 1	Betacoronavirus	Betacoronavirus	30716	Lin,M.J., Tait,A., Greninger,A.L.		USA	Homo sapiens	unknown	2019	Human coronavirus OC43 strain HCoV_OC43/Seattle/USA/SC0841/2019, complete genome	Human coronavirus OC43	9606
MN306053	Betacoronavirus 1	Betacoronavirus	Betacoronavirus	30818	Lin,M.J., Tait,A., Greninger,A.L.		USA	Homo sapiens	unknown	2019	Human coronavirus OC43 strain HCoV_OC43/Seattle/USA/SC9430/2018, complete genome	Human coronavirus OC43	9606
MN306040	Human coronavirus NL63	Alphacoronavirus	Alphacoronavirus	27537	Lin,M.J., Tait,A., Greninger,A.L.		USA	Homo sapiens	unknown	2019	Human coronavirus NL63 strain HCoV_NL63/Seattle/USA/SC0768/2019, complete genome	Human coronavirus NL63	9606
MN306041	Betacoronavirus 1	Betacoronavirus	Betacoronavirus	30717	Lin,M.J., Tait,A., Greninger,A.L.		USA	Homo sapiens	unknown	2019	Human coronavirus OC43 strain HCoV_OC43/Seattle/USA/SC0810/2019, complete genome	Human coronavirus OC43	9606
MN306042	Betacoronavirus 1	Betacoronavirus	Betacoronavirus	30723	Lin,M.J., Tait,A., Greninger,A.L.		USA	Homo sapiens	unknown	2019	Human coronavirus OC43 strain HCoV_OC43/Seattle/USA/SC0839/2019, complete genome	Human coronavirus OC43	9606
MK409657	Porcine epidemic diarrhea virus	Alphacoronavirus	Alphacoronavirus	28067	Zhou,Y., Chen,C., Chen,Y., Liu,Z., Zheng,J., Wang,T., Luo,H., Liu,Y., Shan,Y., Fang,W., Li,X., Li,G.	30593385	China	Sus scrofa	unknown	1/31/2016	Porcine epidemic diarrhea virus isolate ZJ15XS0101-P16, complete genome	Porcine epidemic diarrhea virus	9823
MK409658	Porcine epidemic diarrhea virus	Alphacoronavirus	Alphacoronavirus	28067	Zhou,Y., Chen,C., Chen,Y., Liu,Z., Zheng,J., Wang,T., Luo,H., Liu,Y., Shan,Y., Fang,W., Li,X., Li,G.	30593385	China	Sus scrofa	unknown	2/23/2016	Porcine epidemic diarrhea virus isolate ZJ15XS0101-P35, complete genome	Porcine epidemic diarrhea virus	9823
MK409659	Porcine epidemic diarrhea virus	Alphacoronavirus	Alphacoronavirus	28060	Zhou,Y., Chen,C., Chen,Y., Liu,Z., Zheng,J., Wang,T., Luo,H., Liu,Y., Shan,Y., Fang,W., Li,X., Li,G.	30593385	China	Sus scrofa	unknown	6/16/2016	Porcine epidemic diarrhea virus isolate ZJ15XS0101-P120, complete genome	Porcine epidemic diarrhea virus	9823
MK334043	Human coronavirus NL63	Alphacoronavirus	Alphacoronavirus	27516	Zhang,L., Gan,M., Zhang,Z., Li,X., Liu,W., Zhu,A., Sun,J., Li,F., Wang,Y., Zhang,F., Zhao,J., Zhou,R.	32079638	China	Homo sapiens	oronasopharynx	8/15/2018	Human coronavirus NL63 strain ChinaGD02, complete genome	Human coronavirus NL63	9606
MK334044	Human coronavirus NL63	Alphacoronavirus	Alphacoronavirus	27516	Zhang,L., Gan,M., Zhang,Z., Li,X., Liu,W., Zhu,A., Sun,J., Li,F., Wang,Y., Zhang,F., Zhao,J., Zhou,R.	32079638	China	Homo sapiens	oronasopharynx	7/13/2018	Human coronavirus NL63 strain ChinaGD03, complete genome	Human coronavirus NL63	9606
MK334045	Human coronavirus NL63	Alphacoronavirus	Alphacoronavirus	27544	Zhang,L., Gan,M., Zhang,Z., Li,X., Liu,W., Zhu,A., Sun,J., Li,F., Wang,Y., Zhang,F., Zhao,J., Zhou,R.	32079638	China	Homo sapiens	oronasopharynx	8/14/2018	Human coronavirus NL63 strain ChinaGD05, complete genome	Human coronavirus NL63	9606
MK334046	Human coronavirus NL63	Alphacoronavirus	Alphacoronavirus	27531	Zhang,L., Gan,M., Zhang,Z., Li,X., Liu,W., Zhu,A., Sun,J., Li,F., Wang,Y., Zhang,F., Zhao,J., Zhou,R.	32079638	China	Homo sapiens	oronasopharynx	9/1/2018	Human coronavirus NL63 strain ChinaGD01, complete genome	Human coronavirus NL63	9606
MK334047	Human coronavirus NL63	Alphacoronavirus	Alphacoronavirus	27532	Zhang,L., Gan,M., Zhang,Z., Li,X., Liu,W., Zhu,A., Sun,J., Li,F., Wang,Y., Zhang,F., Zhao,J., Zhou,R.	32079638	China	Homo sapiens	oronasopharynx	7/25/2018	Human coronavirus NL63 strain ChinaGD04, complete genome	Human coronavirus NL63	9606
MN037494	Porcine epidemic diarrhea virus	Alphacoronavirus	Alphacoronavirus	28070	Li,W., Luo,R.		China	Sus scrofa	unknown	4/18/2017	Porcine epidemic diarrhea virus strain WHLL, complete genome	Porcine epidemic diarrhea virus	9823
MK841495	Porcine epidemic diarrhea virus	Alphacoronavirus	Alphacoronavirus	28038	Wang,M., Lu,Q., Wang,X.		China	Sus scrofa	unknown	2016-09	Porcine epidemic diarrhea virus isolate PEDV YZ, complete genome	Porcine epidemic diarrhea virus	9823
MK841494	Porcine epidemic diarrhea virus	Alphacoronavirus	Alphacoronavirus	28002	Wang,M., Lu,Q., Wang,X.		China	Sus scrofa	unknown	2016-10	Porcine epidemic diarrhea virus isolate PEDV SH, complete genome	Porcine epidemic diarrhea virus	9823
MK482396	Porcine epidemic diarrhea virus	Alphacoronavirus	Alphacoronavirus	28023	Jang,G., Park,J., Lee,C.	31350613	South Korea	Sus scrofa	unknown	2018-11	Porcine epidemic diarrhea virus isolate KNU-1829, complete genome	Porcine epidemic diarrhea virus	9823
MK482397	Porcine epidemic diarrhea virus	Alphacoronavirus	Alphacoronavirus	28023	Jang,G., Park,J., Lee,C.	31350613	South Korea	Sus scrofa	unknown	2018-11	Porcine epidemic diarrhea virus isolate KNU-1830, complete genome	Porcine epidemic diarrhea virus	9823
MK559456	Porcine epidemic diarrhea virus	Alphacoronavirus	Alphacoronavirus	28027	Won,H., Lee,D.U., Jang,G., Noh,Y.H., Lee,S.C., Choi,H.W., Yoon,I.J., Yoo,H.S., Lee,C.	31364317	South Korea	Sus scrofa	unknown	2018	Porcine epidemic diarrhea virus isolate Aram-P29-CA, complete genome	Porcine epidemic diarrhea virus	9823
MK559454	Porcine epidemic diarrhea virus	Alphacoronavirus	Alphacoronavirus	28027	Won,H., Lee,D.U., Jang,G., Noh,Y.H., Lee,S.C., Choi,H.W., Yoon,I.J., Yoo,H.S., Lee,C.	31364317	South Korea	Sus scrofa	unknown	2014	Porcine epidemic diarrhea virus isolate Aram-feces, complete genome	Porcine epidemic diarrhea virus	9823
MH593900	Porcine epidemic diarrhea virus	Alphacoronavirus	Alphacoronavirus	28009	Valko,A., Farkas,R., Csagola,A., Ronai,Z., Biksi,I., Dan,A.		Hungary	Sus scrofa	unknown	3/20/2018	Porcine epidemic diarrhea virus strain S236, complete genome	Porcine epidemic diarrhea virus	9823
MK581204	Avian coronavirus	Gammacoronavirus	Gammacoronavirus	27651	Domanska-Blicharz,K., Lisowska,A., Sajewicz-Krukowska,J., Opolska,J., Smietanka,K., Bomba,A., Pruss,L.		Poland	Gallus gallus	unknown	1997-09	Infectious bronchitis virus strain gammaCoV/Ck/Poland/255/1997, complete genome	Avian coronavirus	9031
MK581200	Avian coronavirus	Gammacoronavirus	Gammacoronavirus	27324	Domanska-Blicharz,K., Lisowska,A., Sajewicz-Krukowska,J., Opolska,J., Smietanka,K., Bomba,A., Pruss,L.		Poland	Gallus gallus	unknown	6/8/1989	Infectious bronchitis virus strain gammaCoV/Ck/Poland/78/1989, complete genome	Avian coronavirus	9031
MK581203	Avian coronavirus	Gammacoronavirus	Gammacoronavirus	27644	Domanska-Blicharz,K., Lisowska,A., Sajewicz-Krukowska,J., Opolska,J., Smietanka,K., Bomba,A., Pruss,L.		Poland	Gallus gallus	unknown	1997-07	Infectious bronchitis virus strain gammaCoV/Ck/Poland/162/1997, complete genome	Avian coronavirus	9031
MK581205	Avian coronavirus	Gammacoronavirus	Gammacoronavirus	27844	Domanska-Blicharz,K., Lisowska,A., Sajewicz-Krukowska,J., Opolska,J., Smietanka,K., Bomba,A., Pruss,L.		Poland	Gallus gallus	unknown	9/23/2004	Infectious bronchitis virus strain gammaCoV/Ck/Poland/548/2004, complete genome	Avian coronavirus	9031
MK581201	Avian coronavirus	Gammacoronavirus	Gammacoronavirus	27640	Domanska-Blicharz,K., Lisowska,A., Sajewicz-Krukowska,J., Opolska,J., Smietanka,K., Bomba,A., Pruss,L.		Poland	Gallus gallus	unknown	6/8/1989	Infectious bronchitis virus strain gammaCoV/Ck/Poland/79/1989, complete genome	Avian coronavirus	9031
MK581206	Avian coronavirus	Gammacoronavirus	Gammacoronavirus	27433	Domanska-Blicharz,K., Lisowska,A., Sajewicz-Krukowska,J., Opolska,J., Smietanka,K., Bomba,A., Pruss,L.		Poland	Gallus gallus	unknown	12/14/2012	Infectious bronchitis virus strain gammaCoV/Ck/Poland/195/2012, complete genome	Avian coronavirus	9031
MK581207	Avian coronavirus	Gammacoronavirus	Gammacoronavirus	27791	Domanska-Blicharz,K., Lisowska,A., Sajewicz-Krukowska,J., Opolska,J., Smietanka,K., Bomba,A., Pruss,L.		Poland	Gallus gallus	unknown	4/7/2016	Infectious bronchitis virus strain gammaCoV/Ck/Poland/G103/2016, complete genome	Avian coronavirus	9031
MK581202	Avian coronavirus	Gammacoronavirus	Gammacoronavirus	27875	Domanska-Blicharz,K., Lisowska,A., Sajewicz-Krukowska,J., Opolska,J., Smietanka,K., Bomba,A., Pruss,L.		Poland	Gallus gallus	unknown	6/8/1989	Infectious bronchitis virus strain gammaCoV/Ck/Poland/80/1989, complete genome	Avian coronavirus	9031
MK581208	Avian coronavirus	Gammacoronavirus	Gammacoronavirus	27613	Domanska-Blicharz,K., Lisowska,A., Sajewicz-Krukowska,J., Opolska,J., Smietanka,K., Bomba,A., Pruss,L.		Poland	Gallus gallus	unknown	7/7/2017	Infectious bronchitis virus strain gammaCoV/Ck/Poland/G225/2017, complete genome	Avian coronavirus	9031
MN120514	Middle East respiratory syndrome-related coronavirus	Betacoronavirus	Betacoronavirus	30118	Al Balwi,M., Khan,A., UdayaRaja G,K., Al Drees,M., AlAbdulkareem,M.		Saudi Arabia	Homo sapiens	unknown	3/28/2019	Middle East respiratory syndrome-related coronavirus isolate 013, complete genome	MERS	9606
MK330604	Coronavirus HKU15	Deltacoronavirus	Deltacoronavirus	25402	Feng,Y., Li,Y.M., Xu,Z.W.		China	Sus scrofa	feces	2017-02	Porcine deltacoronavirus strain CHN/Sichuan/2017, complete genome	Coronavirus HKU15	9823
MN120513	Middle East respiratory syndrome-related coronavirus	Betacoronavirus	Betacoronavirus	30118	AlBalwi,M., Anis,K., UdayaRaja G,K., Al Deeris,M., AlAbdulkareem,I.		Saudi Arabia	Homo sapiens	unknown	3/27/2019	Middle East respiratory syndrome-related coronavirus isolate 016, complete genome	MERS	9606
MK329221	Avian coronavirus	Gammacoronavirus	Gammacoronavirus	27686	Shao,G., Feng,K., Chen,T., Cao,Y., Lin,W., Xie,Q.		China	Gallus gallus	unknown	7/5/2017	Infectious bronchitis virus isolate CK-CH-GX-YL17, complete genome	Avian coronavirus	9031
MK309398	Avian coronavirus	Gammacoronavirus	Gammacoronavirus	27686	Shao,G., Feng,K., Chen,T., Cao,Y., Lin,W., Xie,Q.		China	Gallus gallus	unknown	7/5/2017	Infectious bronchitis virus isolate CK/CH/GD/HY16, complete genome	Avian coronavirus	9031
MN165107	Alphacoronavirus 1	Alphacoronavirus	Alphacoronavirus	29286	Wang,G., Mao,J., Peng,G.		China: Changsha	Felis catus	unknown	2018-04	Feline coronavirus isolate XXN, complete genome	Alphacoronavirus 1	9685
MK355396	Coronavirus HKU15	Deltacoronavirus	Deltacoronavirus	25403	Huang,X., Zhao,Y., Qu,H., Li,C., Chen,R., Hu,J., Fu,J., Xu,M.		China: Sichuan	Sus scrofa	feces	2/20/2016	Porcine deltacoronavirus strain CHN-SC2015, complete genome	Coronavirus HKU15	9823
MK572803	Coronavirus HKU15	Deltacoronavirus	Deltacoronavirus	25403	Huang,X., Zhao,Y., Qu,H., Li,C., Chen,R., Hu,J., Fu,J., Xu,M.		China: Sichuan	Sus scrofa	feces	2017-06	Porcine deltacoronavirus strain SCNC201705, complete genome	Coronavirus HKU15	9823
MN026164	Betacoronavirus 1	Betacoronavirus	Betacoronavirus	30777	Kamau,E., Luka,M.M., de Laurent,Z.R., Adema,I., Agoti,C.N., Nokes,J.D.		Kenya	Homo sapiens	oronasopharynx	1/18/2018	Human coronavirus OC43 isolate OC43_KLF_01_2018, complete genome	Human coronavirus OC43	9606
MK211373	Coronavirus BtRs-AlphaCoV/YN2018	Alphacoronavirus	Alphacoronavirus	29109	Han,Y., Wu,Z.		China	Cynopterus sphinx	unknown	2017-05	Coronavirus BtRs-AlphaCoV/YN2018, complete genome	Bat Coronavirus BtRs-AlphaCoV	9400
MK211378	Coronavirus BtRs-BetaCoV/YN2018D	Betacoronavirus	Betacoronavirus	30213	Han,Y., Wu,Z.		China	Rhinolophus affinis	unknown	2016-09	Coronavirus BtRs-BetaCoV/YN2018D, complete genome	Bat Coronavirus BtRs-BetaCoV	59477
MK211371	Coronavirus BtSk-AlphaCoV/GX2018C	Alphacoronavirus	Alphacoronavirus	28146	Han,Y., Wu,Z.		China	Scotophilus kuhlii	unknown	2017-05	Coronavirus BtSk-AlphaCoV/GX2018C, complete genome	Bat Coronavirus BtSk-AlphaCoV	153297
MK211379	Coronavirus BtRt-BetaCoV/GX2018	Betacoronavirus	Betacoronavirus	29752	Han,Y., Wu,Z.		China	Rhinolophus affinis	unknown	2016-09	Coronavirus BtRt-BetaCoV/GX2018, complete genome	Bat Coronavirus BtRt-BetaCoV	59477
MK211375	Coronavirus BtRs-BetaCoV/YN2018A	Betacoronavirus	Betacoronavirus	29698	Han,Y., Wu,Z.		China	Rhinolophus affinis	unknown	2016-09	Coronavirus BtRs-BetaCoV/YN2018A, complete genome	Bat Coronavirus BtRs-BetaCoV	59477
MK211369	Coronavirus BtSk-AlphaCoV/GX2018A	Alphacoronavirus	Alphacoronavirus	28303	Han,Y., Wu,Z.		China	Scotophilus kuhlii	unknown	2017-05	Coronavirus BtSk-AlphaCoV/GX2018A, complete genome	Bat Coronavirus BtSk-AlphaCoV	153297
MK211169	Coronavirus HKU15	Deltacoronavirus	Deltacoronavirus	25393	Feng,Y.		China	Sus scrofa	abdominal cavity	12/24/2017	Porcine deltacoronavirus strain CHN/Sichuan/2017, complete genome	Coronavirus HKU15	9823
MK211370	Coronavirus BtSk-AlphaCoV/GX2018B	Alphacoronavirus	Alphacoronavirus	28175	Han,Y., Wu,Z.		China	Scotophilus kuhlii	unknown	2017-05	Coronavirus BtSk-AlphaCoV/GX2018B, complete genome	Coronavirus BtSk-AlphaCoV/GX2018B	153297
MK211376	Coronavirus BtRs-BetaCoV/YN2018B	Betacoronavirus	Betacoronavirus	30256	Han,Y., Wu,Z.		China	Rhinolophus affinis	unknown	2016-09	Coronavirus BtRs-BetaCoV/YN2018B, complete genome	Coronavirus BtRs-BetaCoV/YN2018B	59477
MK211377	Coronavirus BtRs-BetaCoV/YN2018C	Betacoronavirus	Betacoronavirus	29689	Han,Y., Wu,Z.		China	Rhinolophus affinis	unknown	2016-09	Coronavirus BtRs-BetaCoV/YN2018C, complete genome	Coronavirus BtRs-BetaCoV/YN2018C	59477
MK211372	Coronavirus BtSk-AlphaCoV/GX2018D	Alphacoronavirus	Alphacoronavirus	28238	Han,Y., Wu,Z.		China	Scotophilus kuhlii	unknown	2017-05	Coronavirus BtSk-AlphaCoV/GX2018D, complete genome	Coronavirus BtSk-AlphaCoV/GX2018D	153297
MK211374	Coronavirus BtRl-BetaCoV/SC2018	Betacoronavirus	Betacoronavirus	29648	Han,Y., Wu,Z.		China	Rhinolophus	unknown	2016-08	Coronavirus BtRl-BetaCoV/SC2018, complete genome	Coronavirus BtRl-BetaCoV/SC2018
MK651076	Swine acute diarrhea syndrome coronavirus	Unknown	Alphacoronavirus	27163	Zhou,L., Li,Q.N., Su,J.N., Chen,G.H., Wu,Z.X., Luo,Y., Wu,R.T., Sun,Y., Lan,T., Ma,J.Y.	31207129	China	Sus scrofa	unknown	2019-02	Swine acute diarrhea syndrome coronavirus strain GDLX/2019, complete genome	Swine acute diarrhea syndrome coronavirus	9823
MK217372	Avian coronavirus	Gammacoronavirus	Gammacoronavirus	27617	Ren,M., Xu,L., Sheng,J., Ma,T., Han,Z., Liu,S.		China	Gallus gallus	unknown	2017	Infectious bronchitis virus strain I0221/17, complete genome	Avian coronavirus	9031
MK217373	Avian coronavirus	Gammacoronavirus	Gammacoronavirus	27708	Ren,M., Xu,L., Sheng,J., Ma,T., Han,Z., Liu,S.		China	Gallus gallus	unknown	2017	Infectious bronchitis virus strain I0725/17, complete genome	Avian coronavirus	9031
MK574043	Avian coronavirus	Gammacoronavirus	Gammacoronavirus	27685	Ren,M., Xu,L., Ma,T., Sheng,J., Han,Z., Liu,S.		China	Gallus gallus	unknown	2011	Infectious bronchitis virus strain ck/CH/LHB/110617, complete genome	Avian coronavirus	9031
MK937830	Avian coronavirus	Gammacoronavirus	Gammacoronavirus	27485	Sheng,J., Ren,M., Xu,L., Ma,T., Han,Z., Liu,S.		China	Gallus gallus	unknown		Infectious bronchitis virus strain M41, complete genome	Avian coronavirus	9031
MK937831	Avian coronavirus	Gammacoronavirus	Gammacoronavirus	27642	Ren,M., Sheng,J., Xu,L., Ma,T., Han,Z., Liu,S.		China	Gallus gallus	unknown		Infectious bronchitis virus strain H120, complete genome	Avian coronavirus	9031
MK937832	Avian coronavirus	Gammacoronavirus	Gammacoronavirus	27471	Sheng,J., Ren,M., Xu,L., Ma,T., Han,Z., Liu,S.		China	Gallus gallus	unknown	2013	Infectious bronchitis virus strain ck/CH/LJL/130906, complete genome	Avian coronavirus	9031
MK574042	Avian coronavirus	Gammacoronavirus	Gammacoronavirus	27686	Ren,M., Xu,L., Ma,T., Sheng,J., Han,Z., Liu,S.		China	Gallus gallus	unknown	2011	Infectious bronchitis virus strain ck/CH/LHB/110615, complete genome	Avian coronavirus	9031
MK937829	Avian coronavirus	Gammacoronavirus	Gammacoronavirus	27639	Ren,M., Sheng,J., Xu,L., Ma,T., Han,Z., Liu,S.		China	Gallus gallus	unknown	2017	Infectious bronchitis virus strain I0306/17, complete genome	Avian coronavirus	9031
MK217375	Avian coronavirus	Gammacoronavirus	Gammacoronavirus	27660	Ren,M., Xu,L., Sheng,J., Ma,T., Han,Z., Liu,S.		China	Gallus gallus	unknown	2016	Infectious bronchitis virus strain I1209/16, complete genome	Avian coronavirus	9031
MK423876	Avian coronavirus	Gammacoronavirus	Gammacoronavirus	27655	Xu,L., Ren,M., Jiang,L., Han,Z., Liu,S.		China	Phasianus colchicus	unknown	2017	Pheasant coronavirus strain gammaCoV/ph/China/I0710/17, complete genome	Avian coronavirus	9054
MK423877	Avian coronavirus	Gammacoronavirus	Gammacoronavirus	27652	Xu,L., Ren,M., Jiang,L., Han,Z., Liu,S.		China	Phasianus colchicus	unknown	2017	Pheasant coronavirus strain gammaCoV/ph/China/I0623/17, complete genome	Avian coronavirus	9054
MK937828	Avian coronavirus	Gammacoronavirus	Gammacoronavirus	27475	Sheng,J., Ren,M., Xu,L., Ma,T., Han,Z., Liu,S.		China	Gallus gallus	unknown	2016	Infectious bronchitis virus strain I1124/16, complete genome	Avian coronavirus	9031
MK217374	Avian coronavirus	Gammacoronavirus	Gammacoronavirus	27695	Ren,M., Xu,L., Sheng,J., Ma,T., Han,Z., Liu,S.		China	Gallus gallus	unknown	2016	Infectious bronchitis virus strain I0916/16, complete genome	Avian coronavirus	9031
MK937833	Avian coronavirus	Gammacoronavirus	Gammacoronavirus	27642	Ren,M., Sheng,J., Xu,L., Ma,T., Han,Z., Liu,S.		China	Gallus gallus	unknown	2014	Infectious bronchitis virus strain ck/CH/LJL/140820, complete genome	Avian coronavirus	9031
MK142676	Avian coronavirus	Gammacoronavirus	Gammacoronavirus	27718	Yang,S., Zhang,W.		China	Gallus gallus	feces	2016	Infectious bronchitis virus isolate ahysx-1, complete genome	Avian coronavirus	9031
MK720946	Rhinolophus bat coronavirus HKU32	Alphacoronavirus	Alphacoronavirus	29201	Lau,S.K.P., Wong,A.C.P., Zhang,L., Luk,H.K.H., Kwok,J.S.L., Ahmed,S.S., Cai,J.P., Zhao,P.S.H., Teng,J.L.L., Tsui,S.K.W., Yuen,K.Y., Woo,P.C.Y., Li,K.S.M., Cai,J.-P.	31067830	Hong Kong	Rhinolophus sinicus	feces	8/6/2015	Rhinolophus bat coronavirus HKU32 strain TLC28A, complete genome	Rhinolophus bat coronavirus HKU32	89399
MK720945	Rhinolophus bat coronavirus HKU32	Alphacoronavirus	Alphacoronavirus	29201	Lau,S.K.P., Wong,A.C.P., Zhang,L., Luk,H.K.H., Kwok,J.S.L., Ahmed,S.S., Cai,J.P., Zhao,P.S.H., Teng,J.L.L., Tsui,S.K.W., Yuen,K.Y., Woo,P.C.Y., Li,K.S.M., Cai,J.-P.	31067830	Hong Kong	Rhinolophus sinicus	feces	8/6/2015	Rhinolophus bat coronavirus HKU32 strain TLC26A, complete genome	Rhinolophus bat coronavirus HKU32	89399
MK720944	Tylonycteris bat coronavirus HKU33	Alphacoronavirus	Alphacoronavirus	27636	Lau,S.K.P., Wong,A.C.P., Zhang,L., Luk,H.K.H., Kwok,J.S.L., Ahmed,S.S., Cai,J.P., Zhao,P.S.H., Teng,J.L.L., Tsui,S.K.W., Yuen,K.Y., Woo,P.C.Y., Li,K.S.M., Cai,J.-P.	31067830	China	Tylonycteris robustula	feces	9/9/2015	Tylonycteris bat coronavirus HKU33 strain GZ151867, complete genome	Tylonycteris bat coronavirus HKU33	526822
MK878536	Avian coronavirus	Gammacoronavirus	Gammacoronavirus	27672	Goraichuk,I.V., Kulkarni,A.B., Williams-Coplin,D., Suarez,D.L., Afonso,C.L.	31439703	USA	Gallus gallus	unknown	1/10/2019	Infectious bronchitis virus isolate GA9977/2019, complete genome	Avian coronavirus	9031
MK796238	Porcine epidemic diarrhea virus	Alphacoronavirus	Alphacoronavirus	27961	Zhou,T., Wang,H., Ji,M., Yue,X., Qiu,Z., Tian,Z.		China	Sus scrofa	unknown	2018-03	Porcine epidemic diarrhea virus strain CN/Liaoning25/2018, complete genome	Porcine epidemic diarrhea virus	9823
MK138353	Porcine epidemic diarrhea virus	Alphacoronavirus	Alphacoronavirus	28030	Deng,J.		China	Sus scrofa	unknown	2016	Porcine epidemic diarrhea virus strain G2, complete genome	Porcine epidemic diarrhea virus	9823
MK644086	Avian coronavirus	Gammacoronavirus	Gammacoronavirus	27600	Zhao,Y., Cheng,J., Yan,S., Jia,W., Zhang,K., Zhang,G.	31078931	China	Gallus gallus	unknown	2018	Infectious bronchitis virus strain E160_YN, complete genome	Avian coronavirus	9031
MK796425	Middle East respiratory syndrome-related coronavirus	Betacoronavirus	Betacoronavirus	30108	Kim,S., Yi,H., Kim,K.		South Korea	Homo sapiens	unknown	5/20/2015	Middle East respiratory syndrome-related coronavirus isolate KNIH/002_05_2015, complete genome	MERS	9606
MH891586	Porcine epidemic diarrhea virus	Alphacoronavirus	Alphacoronavirus	28024	Chung,H.C., Nguyen,V.G., Park,B.K.		South Korea	Sus scrofa	unknown	4/18/2018	Porcine epidemic diarrhea virus isolate S97, complete genome	Porcine epidemic diarrhea virus	9823
MH891589	Porcine epidemic diarrhea virus	Alphacoronavirus	Alphacoronavirus	28024	Chung,H.C., Nguyen,V.G., Park,B.K.		South Korea	Sus scrofa	unknown	1/19/2018	Porcine epidemic diarrhea virus isolate S6, complete genome	Porcine epidemic diarrhea virus	9823
MH891585	Porcine epidemic diarrhea virus	Alphacoronavirus	Alphacoronavirus	28027	Chung,H.C., Nguyen,V.G., Park,B.K.		South Korea: Seoul	Sus scrofa	unknown	2/7/2018	Porcine epidemic diarrhea virus isolate S14, complete genome	Porcine epidemic diarrhea virus	9823
MH891588	Porcine epidemic diarrhea virus	Alphacoronavirus	Alphacoronavirus	28024	Chung,H.C., Nguyen,V.G., Park,B.K.		South Korea	Sus scrofa	unknown	2/21/2017	Porcine epidemic diarrhea virus isolate Y178, complete genome	Porcine epidemic diarrhea virus	9823
MH891587	Porcine epidemic diarrhea virus	Alphacoronavirus	Alphacoronavirus	28024	Chung,H.C., Nguyen,V.G., Park,B.K.		South Korea	Sus scrofa	unknown	4/19/2018	Porcine epidemic diarrhea virus isolate S100, complete genome	Porcine epidemic diarrhea virus	9823
MH891590	Porcine epidemic diarrhea virus	Alphacoronavirus	Alphacoronavirus	28024	Chung,H.C., Nguyen,V.G., Park,B.K.		South Korea	Sus scrofa	unknown	2/6/2018	Porcine epidemic diarrhea virus isolate S10, complete genome	Porcine epidemic diarrhea virus	9823
MH891584	Porcine epidemic diarrhea virus	Alphacoronavirus	Alphacoronavirus	28027	Chung,H.C., Nguyen,V.G., Park,B.K.		South Korea: Seoul	Sus scrofa	unknown	2/6/2018	Porcine epidemic diarrhea virus isolate S12, complete genome	Porcine epidemic diarrhea virus	9823
MK005882	Coronavirus HKU15	Deltacoronavirus	Deltacoronavirus	25414	Feng,Y.		China	Sus scrofa	abdominal cavity	2018-03	Porcine deltacoronavirus strain Swine/CHN/SC/2018/1, complete genome	Coronavirus HKU15	9823
MH910099	Porcine epidemic diarrhea virus	Alphacoronavirus	Alphacoronavirus	28035	Shan,T., Tong,G.		China	Sus scrofa	feces	1/2/2013	UNVERIFIED: Porcine epidemic diarrhea virus isolate JS-2013, complete genome	Porcine epidemic diarrhea virus	9823
MH259486	Middle East respiratory syndrome-related coronavirus	Betacoronavirus	Betacoronavirus	30111	Mishra,N., Alagaili,A.N., Mohammed,O.B., Briese,T., Lipkin,W.I.		Saudi Arabia	Camelus dromedarius	oronasopharynx	7/15/2014	Middle East respiratory syndrome-related coronavirus isolate KSA_1723, complete genome	MERS	9838
MH259485	Middle East respiratory syndrome-related coronavirus	Betacoronavirus	Betacoronavirus	30079	Mishra,N., Alagaili,A.N., Mohammed,O.B., Briese,T., Lipkin,W.I.		Saudi Arabia	Camelus dromedarius	oronasopharynx	7/15/2014	Middle East respiratory syndrome-related coronavirus isolate KSA_1722, complete genome	MERS	9838
MK728875	Avian coronavirus	Gammacoronavirus	Gammacoronavirus	27455	Oade,M., Keep,S., Freimanis,G.L., Orton,R., Britton,P., Hammond,J.A., Bickerton,E.		United Kingdom	Gallus gallus	unknown	2012-02	Infectious bronchitis virus strain M41-CK, complete genome	Avian coronavirus	9031
MK140812	Porcine epidemic diarrhea virus	Alphacoronavirus	Alphacoronavirus	28022	Qin,S., Zhang,B.		China	Sus scrofa	feces	2018	Porcine epidemic diarrhea virus isolate CH/TP-3-1/2018, complete genome	Porcine epidemic diarrhea virus	9823
MK140813	Porcine epidemic diarrhea virus	Alphacoronavirus	Alphacoronavirus	28026	Qin,S., Zhang,B.		China	Sus scrofa	feces	2018	Porcine epidemic diarrhea virus isolate CH/TP-4-3/2018, complete genome	Porcine epidemic diarrhea virus	9823
MK140814	Porcine epidemic diarrhea virus	Alphacoronavirus	Alphacoronavirus	28036	Qin,S., Zhang,B.		China	Sus scrofa	feces	2018	Porcine epidemic diarrhea virus isolate CH/TP-4-4/2018, complete genome	Porcine epidemic diarrhea virus	9823
MK679660	Hedgehog coronavirus 1	Betacoronavirus	Betacoronavirus	30172	Saldanha,I.F., Lawson,B., Goharriz,H., Rodrigues-Ramos Fernamdez,J., John,S., Fooks,A.R., Cunningham,A.A., Johnson,N., Horton,D.L.		United Kingdom	Erinaceus europaeus	unknown	2014	Hedgehog coronavirus 1, complete genome	Hedgehog coronavirus 1	9365
MK140811	Porcine epidemic diarrhea virus	Alphacoronavirus	Alphacoronavirus	28024	Qin,S., Zhang,B.		China	Sus scrofa	feces	2018	Porcine epidemic diarrhea virus isolate CH/TP-2-2/2018, complete genome	Porcine epidemic diarrhea virus	9823
MK606368	Porcine epidemic diarrhea virus	Alphacoronavirus	Alphacoronavirus	28038	Xin,S., Ma,Z., Rui,P., Song,T.		China: Hebei	Sus scrofa	unknown	6/24/2018	Porcine epidemic diarrhea virus isolate CH-HB1-2018, complete genome	Porcine epidemic diarrhea virus	9823
MK606369	Porcine epidemic diarrhea virus	Alphacoronavirus	Alphacoronavirus	28038	Xin,S., Ma,Z., Rui,P., Song,T.		China: Hebei	Sus scrofa	unknown	8/6/2018	Porcine epidemic diarrhea virus isolate CH-HB2-2018, complete genome	Porcine epidemic diarrhea virus	9823
MK359255	Canada goose coronavirus	Gammacoronavirus	Gammacoronavirus	28539	Papineau,A., Berhane,Y., Wylie,T.N., Wylie,K.M., Sharpe,S., Lung,O., Wylie,T., Wylie,K.	30976080	Canada	Branta canadensis	feces	2017-08	Canada goose coronavirus strain Cambridge_Bay_2017, complete genome	Canada goose coronavirus	8853
MK138516	Porcine epidemic diarrhea virus	Alphacoronavirus	Alphacoronavirus	28034	Ao,C., Wu,M., Yang,J., Yang,L., Ruan,S., Luo,R., Fang,L., Xiao,S., Chen,H., Jiang,Y.		China	Sus scrofa	unknown	3/9/2018	Porcine epidemic diarrhea virus strain V7-HB2018, complete genome	Porcine epidemic diarrhea virus	9823
MH697599	Rhinolophus bat coronavirus HKU2	Alphacoronavirus	Alphacoronavirus	27183	Xu,Z., Zhang,Y., Gong,L., Huang,L., Lin,Y., Qin,J., Du,Y., Zhou,Q., Xue,C., Cao,Y.	30103259	China	Sus scrofa	feces, abdominal cavity	2017-02	UNVERIFIED_ASMBLY: Porcine enteric alphacoronavirus isolate PEAV_GDS04_P12, complete genome	Rhinolophus bat coronavirus HKU2	9823
MK032692	Porcine epidemic diarrhea virus	Alphacoronavirus	Alphacoronavirus	28035	Lee,S., Lee,D.-U., Noh,Y.-H., Lee,S.-C., Choi,H.-W., Yang,H.-S., Kang,W.-M., Lee,C.		South Korea	Sus scrofa	unknown	2018-04	Porcine epidemic diarrhea virus isolate KNU-1818, complete genome	Porcine epidemic diarrhea virus	9823
MK032690	Porcine epidemic diarrhea virus	Alphacoronavirus	Alphacoronavirus	28050	Lee,S., Lee,D.-U., Noh,Y.-H., Lee,S.-C., Choi,H.-W., Yang,H.-S., Kang,W.-M., Lee,C.		South Korea	Sus scrofa	unknown	2018-04	Porcine epidemic diarrhea virus isolate KNU-1816, complete genome	Porcine epidemic diarrhea virus	9823
MK032691	Porcine epidemic diarrhea virus	Alphacoronavirus	Alphacoronavirus	28038	Lee,S., Lee,D.-U., Noh,Y.-H., Lee,S.-C., Choi,H.-W., Yang,H.-S., Kang,W.-M., Lee,C.		South Korea	Sus scrofa	unknown	2018-04	Porcine epidemic diarrhea virus isolate KNU-1817, complete genome	Porcine epidemic diarrhea virus	9823
MK032689	Porcine epidemic diarrhea virus	Alphacoronavirus	Alphacoronavirus	28029	Lee,S., Lee,D.-U., Noh,Y.-H., Lee,S.-C., Choi,H.-W., Yang,H.-S., Kang,W.-M., Lee,C.		South Korea	Sus scrofa	unknown	2018-03	Porcine epidemic diarrhea virus isolate KNU-1815, complete genome	Porcine epidemic diarrhea virus	9823
MK564474	Middle East respiratory syndrome-related coronavirus	Betacoronavirus	Betacoronavirus	30085	Shirato,K., Melaku,S.K., Kawachi,K., Nao,N., Iwata-Yoshikawa,N., Kawase,M., Kamitani,W., Matsuyama,S., Tessema,T.S., Sentsui,H.		Ethiopia	Camelus dromedarius	oronasopharynx	8/24/2017	Middle East respiratory syndrome-related coronavirus isolate camel/MERS/Amibara/118/2017, complete genome	MERS	9838
MK564475	Middle East respiratory syndrome-related coronavirus	Betacoronavirus	Betacoronavirus	30085	Shirato,K., Melaku,S.K., Kawachi,K., Nao,N., Iwata-Yoshikawa,N., Kawase,M., Kamitani,W., Matsuyama,S., Tessema,T.S., Sentsui,H.		Ethiopia	Camelus dromedarius	oronasopharynx	8/24/2017	Middle East respiratory syndrome-related coronavirus isolate camel/MERS/Amibara/126/2017, complete genome	MERS	9838
MK392335	Porcine epidemic diarrhea virus	Alphacoronavirus	Alphacoronavirus	28029	Wang,L., Wei,L., Li,Y., Zhou,Z., Zhang,G., Wang,J., Xu,L.		China	Sus scrofa	feces	2010-02	Porcine epidemic diarrhea virus isolate LW/L, complete genome	Porcine epidemic diarrhea virus	9823
MH029552	Middle East respiratory syndrome-related coronavirus	Betacoronavirus	Betacoronavirus	30123	Li,Y., Al-Abdely,H.M., Tamin,A., Queen,K., Thornburg,N., Tong,S.		Saudi Arabia	Homo sapiens	oronasopharynx	8/26/2015	Middle East respiratory syndrome-related coronavirus isolate Hu/Riyadh-KSA-008D3N/2015, complete genome	MERS	9606
MK483839	Middle East respiratory syndrome-related coronavirus	Betacoronavirus	Betacoronavirus	30118	Lu,X., Assiri,A.M., Watson,J.T., Gerber,S.I., Lindstrom,S.		Saudi Arabia	Homo sapiens	oronasopharynx	8/16/2018	Middle East respiratory syndrome-related coronavirus strain Hu/Albaha-KSA-0800H/2018, complete genome	MERS	9606
MK462244	Middle East respiratory syndrome-related coronavirus	Betacoronavirus	Betacoronavirus	30118	Lu,X., Assiri,A.M., Watson,J.T., Gerber,S.I., Lindstrom,S.		Saudi Arabia	Homo sapiens	oronasopharynx	8/7/2017	Middle East respiratory syndrome-related coronavirus strain Hu/Aseer-KSA-173RS1288/2017, complete genome	MERS	9606
MK462243	Middle East respiratory syndrome-related coronavirus	Betacoronavirus	Betacoronavirus	30115	Lu,X., Assiri,A.M., Watson,J.T., Gerber,S.I., Lindstrom,S.		Saudi Arabia	Homo sapiens	oronasopharynx	8/1/2017	Middle East respiratory syndrome-related coronavirus strain Hu/Jeddah-KSA-173RS1101/2017, complete genome	MERS	9606
MK462253	Middle East respiratory syndrome-related coronavirus	Betacoronavirus	Betacoronavirus	30118	Lu,X., Assiri,A.M., Watson,J.T., Gerber,S.I., Lindstrom,S.		Saudi Arabia	Homo sapiens	oronasopharynx	8/30/2018	Middle East respiratory syndrome-related coronavirus strain Hu/Riyadh-KSA-18013832/2018, complete genome	MERS	9606
MK462250	Middle East respiratory syndrome-related coronavirus	Betacoronavirus	Betacoronavirus	30118	Lu,X., Assiri,A.M., Watson,J.T., Gerber,S.I., Lindstrom,S.		Saudi Arabia	Homo sapiens	oronasopharynx	7/12/2018	Middle East respiratory syndrome-related coronavirus strain Hu/Najran-KSA-183RS279/2018, complete genome	MERS	9606
MK462245	Middle East respiratory syndrome-related coronavirus	Betacoronavirus	Betacoronavirus	30115	Lu,X., Assiri,A.M., Watson,J.T., Gerber,S.I., Lindstrom,S.		Saudi Arabia	Homo sapiens	oronasopharynx	8/15/2017	Middle East respiratory syndrome-related coronavirus strain Hu/Jeddah-KSA-173RS1512/2017, complete genome	MERS	9606
MK462256	Middle East respiratory syndrome-related coronavirus	Betacoronavirus	Betacoronavirus	30118	Lu,X., Assiri,A.M., Watson,J.T., Gerber,S.I., Lindstrom,S.		Saudi Arabia	Homo sapiens	oronasopharynx	9/15/2018	Middle East respiratory syndrome-related coronavirus strain Hu/Riyadh-KSA-18014506/2018, complete genome	MERS	9606
MK462255	Middle East respiratory syndrome-related coronavirus	Betacoronavirus	Betacoronavirus	30052	Lu,X., Assiri,A.M., Watson,J.T., Gerber,S.I., Lindstrom,S.		Saudi Arabia	Homo sapiens	oronasopharynx	9/15/2018	Middle East respiratory syndrome-related coronavirus strain Hu/Riyadh-KSA-18014504/2018, complete genome	MERS	9606
MK462254	Middle East respiratory syndrome-related coronavirus	Betacoronavirus	Betacoronavirus	30118	Lu,X., Assiri,A.M., Watson,J.T., Gerber,S.I., Lindstrom,S.		Saudi Arabia	Homo sapiens	oronasopharynx	8/31/2018	Middle East respiratory syndrome-related coronavirus strain Hu/Qaseem-KSA-18013897/2018, complete genome	MERS	9606
MK462247	Middle East respiratory syndrome-related coronavirus	Betacoronavirus	Betacoronavirus	30118	Lu,X., Assiri,A.M., Watson,J.T., Gerber,S.I., Lindstrom,S.		Saudi Arabia	Homo sapiens	oronasopharynx	6/8/2018	Middle East respiratory syndrome-related coronavirus strain Hu/Jeddah-KSA-182RS2449/2018, complete genome	MERS	9606
MK462248	Middle East respiratory syndrome-related coronavirus	Betacoronavirus	Betacoronavirus	30118	Lu,X., Assiri,A.M., Watson,J.T., Gerber,S.I., Lindstrom,S.		Saudi Arabia	Homo sapiens	oronasopharynx	6/13/2018	Middle East respiratory syndrome-related coronavirus strain Hu/Najran-KSA-182RS2567/2018, complete genome	MERS	9606
MK462246	Middle East respiratory syndrome-related coronavirus	Betacoronavirus	Betacoronavirus	30115	Lu,X., Assiri,A.M., Watson,J.T., Gerber,S.I., Lindstrom,S.		Saudi Arabia	Homo sapiens	oronasopharynx	8/17/2017	Middle East respiratory syndrome-related coronavirus strain Hu/Jeddah-KSA-173RS1570/2017, complete genome	MERS	9606
MK462251	Middle East respiratory syndrome-related coronavirus	Betacoronavirus	Betacoronavirus	30118	Lu,X., Assiri,A.M., Watson,J.T., Gerber,S.I., Lindstrom,S.		Saudi Arabia	Homo sapiens	oronasopharynx	7/18/2018	Middle East respiratory syndrome-related coronavirus strain Hu/Northern-KSA-1847784/2018, complete genome	MERS	9606
MK462252	Middle East respiratory syndrome-related coronavirus	Betacoronavirus	Betacoronavirus	30118	Lu,X., Assiri,A.M., Watson,J.T., Gerber,S.I., Lindstrom,S.		Saudi Arabia	Homo sapiens	oronasopharynx	8/3/2018	Middle East respiratory syndrome-related coronavirus strain Hu/Tabuk-KSA-153/2018, complete genome	MERS	9606
MK462249	Middle East respiratory syndrome-related coronavirus	Betacoronavirus	Betacoronavirus	30118	Lu,X., Assiri,A.M., Watson,J.T., Gerber,S.I., Lindstrom,S.		Saudi Arabia	Homo sapiens	oronasopharynx	7/9/2018	Middle East respiratory syndrome-related coronavirus strain Hu/Riyadh-KSA-18012493/2018, complete genome	MERS	9606
MK129253	Middle East respiratory syndrome-related coronavirus	Betacoronavirus	Betacoronavirus	30150	Chung,Y.S., Kim,J.M., Man Kim,H., Park,K.R., Lee,A., Lee,N.J., Kim,M.S., Kim,J.S., Kim,C.K., Lee,J.I., Kang,C., Chung,Y.-S., Kim,J.-M., Kim,H.M., Kim,C.-K., Kim,J.-S.	30753126	South Korea	Homo sapiens	oronasopharynx	10/20/2018	Middle East respiratory syndrome-related coronavirus isolate MERS-CoV/KOR/KCDC/001_2018-TSVi, complete genome	MERS	9606
MH243316	Porcine epidemic diarrhea virus	Alphacoronavirus	Alphacoronavirus	28038	Lee,S., Lee,C.		South Korea	Sus scrofa	unknown	2018-03	Porcine epidemic diarrhea virus isolate KNU-1804, complete genome	Porcine epidemic diarrhea virus	9823
MH243318	Porcine epidemic diarrhea virus	Alphacoronavirus	Alphacoronavirus	28038	Lee,S., Lee,C.		South Korea	Sus scrofa	unknown	2018-03	Porcine epidemic diarrhea virus isolate KNU-1806, complete genome	Porcine epidemic diarrhea virus	9823
MH243319	Porcine epidemic diarrhea virus	Alphacoronavirus	Alphacoronavirus	28017	Lee,S., Lee,C.		South Korea	Sus scrofa	unknown	2018-03	Porcine epidemic diarrhea virus isolate KNU-1807, complete genome	Porcine epidemic diarrhea virus	9823
MG757139	Betacoronavirus 1	Betacoronavirus	Betacoronavirus	31028	Salem,E., Meyer,G., Ducatez,M.		France	Bos taurus	oronasopharynx	2014	Bovine coronavirus isolate ICSA16-EN, complete genome	Betacoronavirus 1	9913
MG757140	Betacoronavirus 1	Betacoronavirus	Betacoronavirus	31024	Salem,E., Meyer,G., Ducatez,M.		France	Bos taurus	lung	2014	Bovine coronavirus isolate ICSA16-LBA, complete genome	Betacoronavirus 1	9913
MG757141	Betacoronavirus 1	Betacoronavirus	Betacoronavirus	31019	Salem,E., Meyer,G., Ducatez,M.		France	Bos taurus	oronasopharynx	2014	Bovine coronavirus isolate ICSA-pool-EN, complete genome	Betacoronavirus 1	9913
MG757142	Betacoronavirus 1	Betacoronavirus	Betacoronavirus	30939	Salem,E., Meyer,G., Ducatez,M.		France	Bos taurus	lung	2014	Bovine coronavirus isolate ICSA-pool-LBA, complete genome	Betacoronavirus 1	9913
MG757138	Betacoronavirus 1	Betacoronavirus	Betacoronavirus	31026	Salem,E., Meyer,G., Ducatez,M.		France	Bos taurus	lung	2014	Bovine coronavirus isolate ICSA21-LBA, complete genome	Betacoronavirus 1	9913
MG757596	Middle East respiratory syndrome-related coronavirus	Betacoronavirus	Betacoronavirus	30096	Al-Abdely,H.M., Midgley,C.M., Alkhamis,A.M., Abedi,G.R., Lu,X., Binder,A.M., Alanazi,K., Banjar,W., Abdalla,O., Dahl,R.M., Mohammed,M., Tamin,A., Algarni,H.S., Sakthivel,S.K., Algwizani,A., Bafaqeeh,F., Alzahrani,A., Curns,A.T., Alsharef,A.A., Alhakeem,R.F., Thornburg,N.J., Jokhdar,H., Ghazal,S.S., Erdman,D.D., Assiri,A.M., Watson,J.T., Gerber,S.I.		Saudi Arabia	Homo sapiens	lung, oronasopharynx	8/24/2015	Middle East respiratory syndrome-related coronavirus isolate Hu/Riyadh-KSA-006D1S/2015, complete genome	MERS	9606
MG757598	Middle East respiratory syndrome-related coronavirus	Betacoronavirus	Betacoronavirus	30096	Al-Abdely,H.M., Midgley,C.M., Alkhamis,A.M., Abedi,G.R., Lu,X., Binder,A.M., Alanazi,K., Banjar,W., Abdalla,O., Dahl,R.M., Mohammed,M., Tamin,A., Algarni,H.S., Sakthivel,S.K., Algwizani,A., Bafaqeeh,F., Alzahrani,A., Curns,A.T., Alsharef,A.A., Alhakeem,R.F., Thornburg,N.J., Jokhdar,H., Ghazal,S.S., Erdman,D.D., Assiri,A.M., Watson,J.T., Gerber,S.I.		Saudi Arabia	Homo sapiens	oronasopharynx	8/26/2015	Middle East respiratory syndrome-related coronavirus isolate Hu/Riyadh-KSA-008D3N/2015, complete genome	MERS	9606
MG757597	Middle East respiratory syndrome-related coronavirus	Betacoronavirus	Betacoronavirus	30096	Al-Abdely,H.M., Midgley,C.M., Alkhamis,A.M., Abedi,G.R., Lu,X., Binder,A.M., Alanazi,K., Banjar,W., Abdalla,O., Dahl,R.M., Mohammed,M., Tamin,A., Algarni,H.S., Sakthivel,S.K., Algwizani,A., Bafaqeeh,F., Alzahrani,A., Curns,A.T., Alsharef,A.A., Alhakeem,R.F., Thornburg,N.J., Jokhdar,H., Ghazal,S.S., Erdman,D.D., Assiri,A.M., Watson,J.T., Gerber,S.I.		Saudi Arabia	Homo sapiens	oronasopharynx	8/24/2015	Middle East respiratory syndrome-related coronavirus isolate Hu/Riyadh-KSA-007D1N/2015, complete genome	MERS	9606
MG757602	Middle East respiratory syndrome-related coronavirus	Betacoronavirus	Betacoronavirus	30096	Al-Abdely,H.M., Midgley,C.M., Alkhamis,A.M., Abedi,G.R., Lu,X., Binder,A.M., Alanazi,K., Banjar,W., Abdalla,O., Dahl,R.M., Mohammed,M., Tamin,A., Algarni,H.S., Sakthivel,S.K., Algwizani,A., Bafaqeeh,F., Alzahrani,A., Curns,A.T., Alsharef,A.A., Alhakeem,R.F., Thornburg,N.J., Jokhdar,H., Ghazal,S.S., Erdman,D.D., Assiri,A.M., Watson,J.T., Gerber,S.I.		Saudi Arabia	Homo sapiens	blood	9/1/2015	Middle East respiratory syndrome-related coronavirus isolate Hu/Riyadh-KSA-015D1P/2015, complete genome	MERS	9606
MG757599	Middle East respiratory syndrome-related coronavirus	Betacoronavirus	Betacoronavirus	30096	Al-Abdely,H.M., Midgley,C.M., Alkhamis,A.M., Abedi,G.R., Lu,X., Binder,A.M., Alanazi,K., Banjar,W., Abdalla,O., Dahl,R.M., Mohammed,M., Tamin,A., Algarni,H.S., Sakthivel,S.K., Algwizani,A., Bafaqeeh,F., Alzahrani,A., Curns,A.T., Alsharef,A.A., Alhakeem,R.F., Thornburg,N.J., Jokhdar,H., Ghazal,S.S., Erdman,D.D., Assiri,A.M., Watson,J.T., Gerber,S.I.		Saudi Arabia	Homo sapiens	oronasopharynx	8/26/2015	Middle East respiratory syndrome-related coronavirus isolate Hu/Riyadh-KSA-009D1N/2015, complete genome	MERS	9606
MG757600	Middle East respiratory syndrome-related coronavirus	Betacoronavirus	Betacoronavirus	30096	Al-Abdely,H.M., Midgley,C.M., Alkhamis,A.M., Abedi,G.R., Lu,X., Binder,A.M., Alanazi,K., Banjar,W., Abdalla,O., Dahl,R.M., Mohammed,M., Tamin,A., Algarni,H.S., Sakthivel,S.K., Algwizani,A., Bafaqeeh,F., Alzahrani,A., Curns,A.T., Alsharef,A.A., Alhakeem,R.F., Thornburg,N.J., Jokhdar,H., Ghazal,S.S., Erdman,D.D., Assiri,A.M., Watson,J.T., Gerber,S.I.		Saudi Arabia	Homo sapiens	lung, oronasopharynx	9/1/2015	Middle East respiratory syndrome-related coronavirus isolate Hu/Riyadh-KSA-012D1S/2015, complete genome	MERS	9606
MG757601	Middle East respiratory syndrome-related coronavirus	Betacoronavirus	Betacoronavirus	30096	Al-Abdely,H.M., Midgley,C.M., Alkhamis,A.M., Abedi,G.R., Lu,X., Binder,A.M., Alanazi,K., Banjar,W., Abdalla,O., Dahl,R.M., Mohammed,M., Tamin,A., Algarni,H.S., Sakthivel,S.K., Algwizani,A., Bafaqeeh,F., Alzahrani,A., Curns,A.T., Alsharef,A.A., Alhakeem,R.F., Thornburg,N.J., Jokhdar,H., Ghazal,S.S., Erdman,D.D., Assiri,A.M., Watson,J.T., Gerber,S.I.		Saudi Arabia	Homo sapiens	oronasopharynx	9/1/2015	Middle East respiratory syndrome-related coronavirus isolate Hu/Riyadh-KSA-014D1N/2015, complete genome	MERS	9606
MG757604	Middle East respiratory syndrome-related coronavirus	Betacoronavirus	Betacoronavirus	30096	Al-Abdely,H.M., Midgley,C.M., Alkhamis,A.M., Abedi,G.R., Lu,X., Binder,A.M., Alanazi,K., Banjar,W., Abdalla,O., Dahl,R.M., Mohammed,M., Tamin,A., Algarni,H.S., Sakthivel,S.K., Algwizani,A., Bafaqeeh,F., Alzahrani,A., Curns,A.T., Alsharef,A.A., Alhakeem,R.F., Thornburg,N.J., Jokhdar,H., Ghazal,S.S., Erdman,D.D., Assiri,A.M., Watson,J.T., Gerber,S.I.		Saudi Arabia	Homo sapiens	oronasopharynx	1/31/2016	Middle East respiratory syndrome-related coronavirus isolate Hu/Riyadh-KSA-039D3T/2016, complete genome	MERS	9606
MG757603	Middle East respiratory syndrome-related coronavirus	Betacoronavirus	Betacoronavirus	30096	Al-Abdely,H.M., Midgley,C.M., Alkhamis,A.M., Abedi,G.R., Lu,X., Binder,A.M., Alanazi,K., Banjar,W., Abdalla,O., Dahl,R.M., Mohammed,M., Tamin,A., Algarni,H.S., Sakthivel,S.K., Algwizani,A., Bafaqeeh,F., Alzahrani,A., Curns,A.T., Alsharef,A.A., Alhakeem,R.F., Thornburg,N.J., Jokhdar,H., Ghazal,S.S., Erdman,D.D., Assiri,A.M., Watson,J.T., Gerber,S.I.		Saudi Arabia	Homo sapiens	oronasopharynx	9/18/2015	Middle East respiratory syndrome-related coronavirus isolate Hu/Riyadh-KSA-031D1N/2015, complete genome	MERS	9606
MG757605	Middle East respiratory syndrome-related coronavirus	Betacoronavirus	Betacoronavirus	30096	Al-Abdely,H.M., Midgley,C.M., Alkhamis,A.M., Abedi,G.R., Lu,X., Binder,A.M., Alanazi,K., Banjar,W., Abdalla,O., Dahl,R.M., Mohammed,M., Tamin,A., Algarni,H.S., Sakthivel,S.K., Algwizani,A., Bafaqeeh,F., Alzahrani,A., Curns,A.T., Alsharef,A.A., Alhakeem,R.F., Thornburg,N.J., Jokhdar,H., Ghazal,S.S., Erdman,D.D., Assiri,A.M., Watson,J.T., Gerber,S.I.		Saudi Arabia	Homo sapiens	oronasopharynx	4/14/2016	Middle East respiratory syndrome-related coronavirus isolate Hu/Riyadh-KSA-036D1N/2016, complete genome	MERS	9606
MG757593	Middle East respiratory syndrome-related coronavirus	Betacoronavirus	Betacoronavirus	30096	Al-Abdely,H.M., Midgley,C.M., Alkhamis,A.M., Abedi,G.R., Lu,X., Binder,A.M., Alanazi,K., Banjar,W., Abdalla,O., Dahl,R.M., Mohammed,M., Tamin,A., Algarni,H.S., Sakthivel,S.K., Algwizani,A., Bafaqeeh,F., Alzahrani,A., Curns,A.T., Alsharef,A.A., Alhakeem,R.F., Thornburg,N.J., Jokhdar,H., Ghazal,S.S., Erdman,D.D., Assiri,A.M., Watson,J.T., Gerber,S.I.		Saudi Arabia	Homo sapiens	oronasopharynx	8/22/2015	Middle East respiratory syndrome-related coronavirus isolate Hu/Riyadh-KSA-002D1N/2015, complete genome	MERS	9606
MG757594	Middle East respiratory syndrome-related coronavirus	Betacoronavirus	Betacoronavirus	30096	Al-Abdely,H.M., Midgley,C.M., Alkhamis,A.M., Abedi,G.R., Lu,X., Binder,A.M., Alanazi,K., Banjar,W., Abdalla,O., Dahl,R.M., Mohammed,M., Tamin,A., Algarni,H.S., Sakthivel,S.K., Algwizani,A., Bafaqeeh,F., Alzahrani,A., Curns,A.T., Alsharef,A.A., Alhakeem,R.F., Thornburg,N.J., Jokhdar,H., Ghazal,S.S., Erdman,D.D., Assiri,A.M., Watson,J.T., Gerber,S.I.		Saudi Arabia	Homo sapiens	lung, oronasopharynx	8/24/2015	Middle East respiratory syndrome-related coronavirus isolate Hu/Riyadh-KSA-004D1S/2015, complete genome	MERS	9606
MG757595	Middle East respiratory syndrome-related coronavirus	Betacoronavirus	Betacoronavirus	30096	Al-Abdely,H.M., Midgley,C.M., Alkhamis,A.M., Abedi,G.R., Lu,X., Binder,A.M., Alanazi,K., Banjar,W., Abdalla,O., Dahl,R.M., Mohammed,M., Tamin,A., Algarni,H.S., Sakthivel,S.K., Algwizani,A., Bafaqeeh,F., Alzahrani,A., Curns,A.T., Alsharef,A.A., Alhakeem,R.F., Thornburg,N.J., Jokhdar,H., Ghazal,S.S., Erdman,D.D., Assiri,A.M., Watson,J.T., Gerber,S.I.		Saudi Arabia	Homo sapiens	lung, oronasopharynx	8/24/2015	Middle East respiratory syndrome-related coronavirus isolate Hu/Riyadh-KSA-005D1S/2015, complete genome	MERS	9606
MK357908	Middle East respiratory syndrome-related coronavirus	Betacoronavirus	Betacoronavirus	29797	Kiambi,S., Corman,V.M., Sitawa,R., Githinji,J., Ngoci,J., Ozomata,A.S., Gardner,E., von Dobschuetz,S., Morzaria,S., Kimutai,J., Schroeder,S., Njagi,O., Simpkin,P., Rugalema,G., Tadesse,Z., Lubroth,J., Makonnen,Y., Drosten,C., Muller,M.A., Fasina,F.O.	30482895	Kenya	Camelus dromedarius	unknown	4/21/2017	Middle East respiratory syndrome-related coronavirus isolate 011/DAB/C8/F<1, complete genome	MERS	9838
MK357909	Middle East respiratory syndrome-related coronavirus	Betacoronavirus	Betacoronavirus	29797	Kiambi,S., Corman,V.M., Sitawa,R., Githinji,J., Ngoci,J., Ozomata,A.S., Gardner,E., von Dobschuetz,S., Morzaria,S., Kimutai,J., Schroeder,S., Njagi,O., Simpkin,P., Rugalema,G., Tadesse,Z., Lubroth,J., Makonnen,Y., Drosten,C., Muller,M.A., Fasina,F.O.	30482895	Kenya	Camelus dromedarius	unknown	4/21/2017	Middle East respiratory syndrome-related coronavirus isolate 011/LOM/C20/F<1, complete genome	MERS	9838
MH181793	Avian coronavirus	Gammacoronavirus	Gammacoronavirus	27672	Li,G., Du,W., Bai,Y.		China	Gallus gallus	unknown	2006	Infectious bronchitis virus strain HH06, complete genome	Avian coronavirus	9031
MH539766	Rhinolophus bat coronavirus HKU2	Alphacoronavirus	Alphacoronavirus	27170	Wang,X., Ma,P., Qian,J., Fang,L., Xiao,S.		China	Sus scrofa	unknown	2017-07	Porcine enteric alphacoronavirus isolate CHN-GD-2017, complete genome	Rhinolophus bat coronavirus HKU2	9823
MG738154	Avian coronavirus	Gammacoronavirus	Gammacoronavirus	27669	Suwaibah,M., Tan,S.W., Ideris,A., Mohd Yusoff,K., Omar,A.R.		Malaysia	Gallus gallus	unknown	2014	Infectious bronchitis virus isolate IBS037A/2014, complete genome	Avian coronavirus	9031
MG738155	Avian coronavirus	Gammacoronavirus	Gammacoronavirus	27660	Suwaibah,M., Tan,S.W., Ideris,A., Mohd Yusoff,K., Omar,A.R.		Malaysia	Gallus gallus	unknown	2015	Infectious bronchitis virus isolate IBS130/2015, complete genome	Avian coronavirus	9031
MK280984	Middle East respiratory syndrome-related coronavirus	Betacoronavirus	Betacoronavirus	30033	Widagdo,W., Okba,N.M.A., Richard,M., de Meulder,D., Bestebroer,T.M., Lexmond,P., Farag,E.A.B.A., Al-Hajri,M., Stittelaar,K.J., de Waal,L., van Amerongen,G., van den Brand,J.M.A., Haagmans,B.L., Herfst,S., Farag,A.A.B.A.	31022948	Qatar	Homo sapiens	unknown	5/21/2015	Middle East respiratory syndrome-related coronavirus isolate Qatar15, complete genome	MERS	9606
MH810163	Betacoronavirus 1	Betacoronavirus	Betacoronavirus	31032	He,Q.F., Guo,Z.J.		China	Bos grunniens	unknown	2017	Yak coronavirus strain YAK/HY24/CH/2017, complete genome	Betacoronavirus 1	30521
MK167038	Human coronavirus HKU1	Betacoronavirus	Betacoronavirus	29921	Greninger,A.L., Shean,R.C., Makhsous,N.		USA	Homo sapiens	unknown	2017	Human coronavirus HKU1 strain SC2521, complete genome	Human coronavirus HKU1	9606
MK250953	Porcine epidemic diarrhea virus	Alphacoronavirus	Alphacoronavirus	28035	Su,F., Yuan,X., Yu,B., Li,J., Xu,L.		China	Sus scrofa	unknown	2018-02	Porcine epidemic diarrhea virus strain ZJ/ZX2018-C10, complete genome	Porcine epidemic diarrhea virus	9823
MH748550	Porcine epidemic diarrhea virus	Alphacoronavirus	Alphacoronavirus	28045	Qian,S., Han,Y., Zhang,W., Li,Z.		China	Sus scrofa	unknown	11/10/2017	Porcine epidemic diarrhea virus strain PEDV JS-A, complete genome	Porcine epidemic diarrhea virus	9823
MH734114	Middle East respiratory syndrome-related coronavirus	Betacoronavirus	Betacoronavirus	30033	Ommeh,S., Zhang,W., Zohaib,A., Chen,J., Zhang,H., Hu,B., Ge,X.Y., Yang,X.L., Masika,M., Obanda,V., Luo,Y., Li,S., Waruhiu,C., Li,B., Zhu,Y., Ouma,D., Odendo,V., Wang,L.F., Anderson,D.E., Lichoti,J., Mungube,E., Gakuya,F., Zhou,P., Ngeiywa,K.J., Yan,B., Agwanda,B., Shi,Z.L., Ge,X.-Y., Yang,X.-L., Wang,L.-F., Ngeiywa,K.-J., Shi,Z.-L.	30570714	Kenya	Camelus dromedarius	unknown	3/13/2018	Middle East respiratory syndrome-related coronavirus isolate MERS-CoV camel/Kenya/C1215/2018, complete genome	MERS	9838
KY406735	Alphacoronavirus 1	Alphacoronavirus	Alphacoronavirus	27779	Marthaler,D., Chen,F., Knutson,T.		USA	Sus scrofa	oronasopharynx	11/1/2016	Porcine respiratory coronavirus strain PRCV/USA/Minnesota-46140/2016, complete genome	Alphacoronavirus 1	9823
KY352407	Severe acute respiratory syndrome-related coronavirus	Betacoronavirus	Betacoronavirus	29274	Tao,Y., Tong,S., Chommanard,C., Kuzmin,I.	31296683	Kenya	Rhinolophus sp.	feces	2007-08	Severe acute respiratory syndrome-related coronavirus strain BtKY72, complete genome	SARS-like
MH121121	Betacoronavirus 1	Betacoronavirus	Betacoronavirus	30722	Dinwiddie,D.L., Putt,C.M., Thompson,T.M., Abramo,T.J., Stoner,A.N., Schwalm,K.C., Kincaid,J.C., Denson,J.L., Hardin,O., Kennedy,J.L.		USA: Little Rock, Arkansas	Homo sapiens	oronasopharynx	12/19/2016	Human coronavirus OC43 isolate HCoV-OC43/USA/ACRI_0213/2016, complete genome	Human coronavirus OC43	9606
MH539771	Avian coronavirus	Gammacoronavirus	Gammacoronavirus	27474	Amarasinghe,A., De Silva Senapathi,U., Abdul-Cader,M.S., Popowich,S., Marshall,F., Cork,S.C., van der Meer,F., Gomis,S., Abdul-Careem,M.F., Senapathi,U.D.S., Papowich,S., Marshell,F., Meer,F.F.	30526618	Canada	Gallus gallus	unknown	2016	Infectious bronchitis virus isolate IBV_SES_15AB-01, complete genome	Avian coronavirus	9031
MH581489	Porcine epidemic diarrhea virus	Alphacoronavirus	Alphacoronavirus	28066	Zheng,H., Xu,L., Liu,Y., Li,C., Zhang,L., Wang,T., Zhao,D., Xu,X., Zhang,Y.	30380612	China	Sus scrofa	feces, abdominal cavity	7/20/2017	Porcine epidemic diarrhea virus isolate CH/HBTS/2017, complete genome	Porcine epidemic diarrhea virus	9823
MH539772	Avian coronavirus	Gammacoronavirus	Gammacoronavirus	27474	Amarasinghe,A., De Silva Senapathi,U., Abdul-Cader,M.S., Popowich,S., Marshall,F., Cork,S.C., van der Meer,F., Gomis,S., Abdul-Careem,M.F., Senapathi,U.D.S., Papowich,S., Marshell,F., Meer,F.F.	30526618	Canada	Gallus gallus	unknown	2016	Infectious bronchitis virus isolate IBV_SES_15SK-02, complete genome	Avian coronavirus	9031
MH056658	Porcine epidemic diarrhea virus	Alphacoronavirus	Alphacoronavirus	28015	Zhao,F., Wu,Y., Zhang,X.		China	Sus scrofa	feces	2014	Porcine epidemic diarrhea virus strain JSX2014, complete genome	Porcine epidemic diarrhea virus	9823
MH061339	Porcine epidemic diarrhea virus	Alphacoronavirus	Alphacoronavirus	28035	Tian,Y., Yang,X., Wang,H.		China:Sichuan, Anzhou	Sus scrofa	feces	11/27/2017	Porcine epidemic diarrhea virus strain CH/SCAZ10/2017, complete genome	Porcine epidemic diarrhea virus	9823
MH061340	Porcine epidemic diarrhea virus	Alphacoronavirus	Alphacoronavirus	28038	Tian,Y., Yang,X., Wang,H.		China:Sichuan,Ziyang	Sus scrofa	feces, abdominal cavity	12/1/2017	Porcine epidemic diarrhea virus strain CH/SCZY103/2017, complete genome	Porcine epidemic diarrhea virus	9823
MH061337	Porcine epidemic diarrhea virus	Alphacoronavirus	Alphacoronavirus	28035	Tian,Y., Yang,X., Wang,H.		China:Sichuan, Zigong	Sus scrofa	feces	1/5/2017	Porcine epidemic diarrhea virus strain CH/SCZG/2017, complete genome	Porcine epidemic diarrhea virus	9823
MH061341	Porcine epidemic diarrhea virus	Alphacoronavirus	Alphacoronavirus	28035	Tian,Y., Yang,X., Wang,H.		China:Sichuan, Leshan	Sus scrofa	feces, abdominal cavity	1/12/2018	Porcine epidemic diarrhea virus strain CH/SCLS/2018, complete genome	Porcine epidemic diarrhea virus	9823
MH061343	Porcine epidemic diarrhea virus	Alphacoronavirus	Alphacoronavirus	28026	Tian,Y., Yang,X., Wang,H.		China:Sichuan,Mianyang	Sus scrofa	feces	1/29/2018	Porcine epidemic diarrhea virus strain CH/SCMY/2018, complete genome	Porcine epidemic diarrhea virus	9823
MH061342	Porcine epidemic diarrhea virus	Alphacoronavirus	Alphacoronavirus	28038	Tian,Y., Yang,X., Wang,H.		China:Sichuan,Zhongjiang	Sus scrofa	feces, abdominal cavity	2/6/2018	Porcine epidemic diarrhea virus strain CH/SCZJ/2018, complete genome	Porcine epidemic diarrhea virus	9823
MH061336	Porcine epidemic diarrhea virus	Alphacoronavirus	Alphacoronavirus	28029	Tian,Y., Yang,X., Wang,H.		China:Sichuan	Sus scrofa	feces	1/5/2017	Porcine epidemic diarrhea virus strain CH/SCGA/2017, complete genome	Porcine epidemic diarrhea virus	9823
MH061338	Porcine epidemic diarrhea virus	Alphacoronavirus	Alphacoronavirus	28026	Tian,Y., Yang,X., Wang,H.		China:Sichuan,Ziyang	Sus scrofa	feces	9/9/2017	Porcine epidemic diarrhea virus strain CH/SCZY44/2017, complete genome	Porcine epidemic diarrhea virus	9823
MH938450	Alphacoronavirus Bat-CoV/P.kuhlii/Italy/206679-3/2010	Alphacoronavirus	Alphacoronavirus	28146	De Sabato,L., Lelli,D., Faccin,F., Canziani,S., Di Bartolo,I., Vaccari,G., Moreno,A.	30447246	Italy	Pipistrellus kuhlii	feces	2010	Alphacoronavirus Bat-CoV/P.kuhlii/Italy/206679-3/2010, complete genome	Alphacoronavirus Bat-CoV/P.kuhlii	59472
MH938449	Alphacoronavirus Bat-CoV/P.kuhlii/Italy/3398-19/2015	Alphacoronavirus	Alphacoronavirus	28128	De Sabato,L., Lelli,D., Faccin,F., Canziani,S., Di Bartolo,I., Vaccari,G., Moreno,A.	30447246	Italy	Pipistrellus kuhlii	feces	2015	Alphacoronavirus Bat-CoV/P.kuhlii/Italy/3398-19/2015, complete genome	Alphacoronavirus Bat-CoV/P.kuhlii	59472
MH938448	Alphacoronavirus Bat-CoV/P.kuhlii/Italy/206645-41/2011	Alphacoronavirus	Alphacoronavirus	27862	De Sabato,L., Lelli,D., Faccin,F., Canziani,S., Di Bartolo,I., Vaccari,G., Moreno,A.	30447246	Italy	Pipistrellus kuhlii	unknown	2011	Alphacoronavirus Bat-CoV/P.kuhlii/Italy/206645-41/2011, complete genome	Alphacoronavirus Bat-CoV/P.kuhlii	59472
MK032181	Avian coronavirus	Gammacoronavirus	Gammacoronavirus	27681	Xu,L., Ren,M., Ma,T., Sheng,J., Han,Z., Liu,S.		China	Gallus gallus	unknown	2011	Infectious bronchitis virus strain gammaCoV/ck/China/I0347/11, complete genome	Avian coronavirus	9031
MK032179	Avian coronavirus	Gammacoronavirus	Gammacoronavirus	27678	Xu,L., Ren,M., Ma,T., Sheng,J., Han,Z., Liu,S.		China	Gallus gallus	unknown	2017	Infectious bronchitis virus strain gammaCoV/ck/China/I0722/17, complete genome	Avian coronavirus	9031
MK032180	Avian coronavirus	Gammacoronavirus	Gammacoronavirus	27678	Xu,L., Ren,M., Ma,T., Sheng,J., Han,Z., Liu,S.		China	Gallus gallus	unknown	2017	Infectious bronchitis virus strain gammaCoV/ck/China/I0737/17, complete genome	Avian coronavirus	9031
MK032178	Avian coronavirus	Gammacoronavirus	Gammacoronavirus	27688	Xu,L., Ren,M., Ma,T., Sheng,J., Han,Z., Liu,S.		China	Gallus gallus	unknown	2017	Infectious bronchitis virus strain gammaCoV/ck/China/I0718/17, complete genome	Avian coronavirus	9031
MH924835	Avian coronavirus	Gammacoronavirus	Gammacoronavirus	27639	Xu,L., Ma,T., Ren,M., Sheng,J., Han,Z., Liu,S.		China	Gallus gallus	unknown	2016	Infectious bronchitis virus strain gammaCoV/ck/China/I0636/16, complete genome	Avian coronavirus	9031
MK032177	Avian coronavirus	Gammacoronavirus	Gammacoronavirus	27681	Xu,L., Ren,M., Ma,T., Sheng,J., Han,Z., Liu,S.		China	Gallus gallus	unknown	2017	Infectious bronchitis virus strain gammaCoV/ck/China/I0724/17, complete genome	Avian coronavirus	9031
MK062181	Severe acute respiratory syndrome-related coronavirus	Betacoronavirus	Betacoronavirus	29727	Graham,R.L., Deming,D.J., Deming,M.E., Yount,B.L., Baric,R.S.	30393776	USA	Homo sapiens	unknown	5/29/2017	SARS coronavirus Urbani isolate icSARS-C3, complete genome	SARS	9606
MK062184	Severe acute respiratory syndrome-related coronavirus	Betacoronavirus	Betacoronavirus	29874	Graham,R.L., Deming,D.J., Deming,M.E., Yount,B.L., Baric,R.S.	30393776	USA	Homo sapiens	unknown	6/1/2017	SARS coronavirus Urbani isolate icSARS-C7-MA, complete genome	SARS	9606
MK062179	Severe acute respiratory syndrome-related coronavirus	Betacoronavirus	Betacoronavirus	29727	Graham,R.L., Deming,D.J., Deming,M.E., Yount,B.L., Baric,R.S.	30393776	USA	Homo sapiens	unknown	5/27/2017	SARS coronavirus Urbani isolate icSARS, complete genome	SARS	9606
MK062180	Severe acute respiratory syndrome-related coronavirus	Betacoronavirus	Betacoronavirus	29727	Graham,R.L., Deming,D.J., Deming,M.E., Yount,B.L., Baric,R.S.	30393776	USA	Homo sapiens	unknown	5/28/2017	SARS coronavirus Urbani isolate icSARS-MA, complete genome	SARS	9606
MK062183	Severe acute respiratory syndrome-related coronavirus	Betacoronavirus	Betacoronavirus	29874	Graham,R.L., Deming,D.J., Deming,M.E., Yount,B.L., Baric,R.S.	30393776	USA	Homo sapiens	unknown	5/31/2017	SARS coronavirus Urbani isolate icSARS-C7, complete genome	SARS	9606
MK062182	Severe acute respiratory syndrome-related coronavirus	Betacoronavirus	Betacoronavirus	29727	Graham,R.L., Deming,D.J., Deming,M.E., Yount,B.L., Baric,R.S.	30393776	USA	Homo sapiens	unknown	5/30/2017	SARS coronavirus Urbani isolate icSARS-C3-MA, complete genome	SARS	9606
MK039552	Middle East respiratory syndrome-related coronavirus	Betacoronavirus	Betacoronavirus	30123	Paden,C.R., Tamin,A., AL-Abdallat,M.M., Haddadin,A., Al-sanouri,T., Queen,K., Li,Y., Payne,D.C., Tong,S.		Jordan	Homo sapiens	lung, oronasopharynx	4/21/2014	Middle East respiratory syndrome-related coronavirus isolate Hu/Jordan-201440011123/2014, complete genome	MERS	9606
MH715491	Coronavirus HKU15	Deltacoronavirus	Deltacoronavirus	25419	He,D., Song,Y., Zhou,X., Liu,B., Shi,J.		China	Sus scrofa	unknown	2016	Porcine deltacoronavirus strain PDCoV/CHGD/2016, complete genome	Coronavirus HKU15	9823
MH687937	Alphacoronavirus sp.	Alphacoronavirus	Alphacoronavirus	28236	Phan,M.V.T., Tue,N.T., Anh,P.H., Baker,S., Kellam,P., Cotten,M.		Viet Nam	Scotophilus kuhlii	unknown	6/17/2014	Alphacoronavirus sp. strain VZ_AlphaCoV_16715_32, complete genome	Alphacoronavirus sp.	153297
MH687939	Alphacoronavirus sp.	Alphacoronavirus	Alphacoronavirus	28307	Phan,M.V.T., Tue,N.T., Anh,P.H., Baker,S., Kellam,P., Cotten,M.		Viet Nam	Scotophilus kuhlii	unknown	6/17/2014	Alphacoronavirus sp. strain VZ_AlphaCoV_16715_39_c2, complete genome	Alphacoronavirus sp.	153297
MH687957	Alphacoronavirus sp.	Alphacoronavirus	Alphacoronavirus	28173	Phan,M.V.T., Tue,N.T., Anh,P.H., Baker,S., Kellam,P., Cotten,M.		Viet Nam	Scotophilus kuhlii	unknown	9/18/2014	Alphacoronavirus sp. strain VZ_AlphaCoV_16845_64, complete genome	Alphacoronavirus sp.	153297
MH687963	Alphacoronavirus sp.	Alphacoronavirus	Alphacoronavirus	28169	Phan,M.V.T., Tue,N.T., Anh,P.H., Baker,S., Kellam,P., Cotten,M.		Viet Nam	Scotophilus kuhlii	unknown	2/6/2015	Alphacoronavirus sp. strain VZ_AlphaCoV_20724_95, complete genome	Alphacoronavirus sp.	153297
MH687971	Betacoronavirus sp.	Betacoronavirus	Betacoronavirus	31171	Phan,M.V.T., Tue,N.T., Anh,P.H., Baker,S., Kellam,P., Cotten,M.		Viet Nam	Rattus argentiventer	unknown	11/12/2014	Betacoronavirus sp. strain VZ_BetaCoV_20724_34_c13, complete genome	Betacoronavirus sp.	83752
MH687958	Alphacoronavirus sp.	Alphacoronavirus	Alphacoronavirus	28036	Phan,M.V.T., Tue,N.T., Anh,P.H., Baker,S., Kellam,P., Cotten,M.		Viet Nam	Scotophilus kuhlii	unknown	9/18/2014	Alphacoronavirus sp. strain VZ_AlphaCoV_16845_87, complete genome	Alphacoronavirus sp.	153297
MH687960	Alphacoronavirus sp.	Alphacoronavirus	Alphacoronavirus	27303	Phan,M.V.T., Tue,N.T., Anh,P.H., Baker,S., Kellam,P., Cotten,M.		Viet Nam	Scotophilus kuhlii	unknown	11/13/2014	Alphacoronavirus sp. strain VZ_AlphaCoV_17819_22, complete genome	Alphacoronavirus sp.	153297
MH687965	Alphacoronavirus sp.	Alphacoronavirus	Alphacoronavirus	28115	Phan,M.V.T., Tue,N.T., Anh,P.H., Baker,S., Kellam,P., Cotten,M.		Viet Nam	Scotophilus kuhlii	unknown	2/13/2015	Alphacoronavirus sp. strain VZ_AlphaCoV_20745_17, complete genome	Alphacoronavirus sp.	153297
MH687936	Alphacoronavirus sp.	Alphacoronavirus	Alphacoronavirus	28181	Phan,M.V.T., Tue,N.T., Anh,P.H., Baker,S., Kellam,P., Cotten,M.		Viet Nam	Scotophilus kuhlii	unknown	6/17/2014	Alphacoronavirus sp. strain VZ_AlphaCoV_16715_31, complete genome	Alphacoronavirus sp.	153297
MH687940	Alphacoronavirus sp.	Alphacoronavirus	Alphacoronavirus	28170	Phan,M.V.T., Tue,N.T., Anh,P.H., Baker,S., Kellam,P., Cotten,M.		Viet Nam	Scotophilus kuhlii	unknown	6/10/2014	Alphacoronavirus sp. strain VZ_AlphaCoV_16715_45, complete genome	Alphacoronavirus sp.	153297
MH687948	Alphacoronavirus sp.	Alphacoronavirus	Alphacoronavirus	28255	Phan,M.V.T., Tue,N.T., Anh,P.H., Baker,S., Kellam,P., Cotten,M.		Viet Nam	Scotophilus kuhlii	unknown	6/11/2014	Alphacoronavirus sp. strain VZ_AlphaCoV_16715_7, complete genome	Alphacoronavirus sp.	153297
MH687950	Alphacoronavirus sp.	Alphacoronavirus	Alphacoronavirus	28155	Phan,M.V.T., Tue,N.T., Anh,P.H., Baker,S., Kellam,P., Cotten,M.		Viet Nam	Scotophilus kuhlii	unknown	6/10/2014	Alphacoronavirus sp. strain VZ_AlphaCoV_16715_77, complete genome	Alphacoronavirus sp.	153297
MH687955	Alphacoronavirus sp.	Alphacoronavirus	Alphacoronavirus	28219	Phan,M.V.T., Tue,N.T., Anh,P.H., Baker,S., Kellam,P., Cotten,M.		Viet Nam	Scotophilus kuhlii	unknown	9/17/2014	Alphacoronavirus sp. strain VZ_AlphaCoV_16845_47, complete genome	Alphacoronavirus sp.	153297
MH687956	Alphacoronavirus sp.	Alphacoronavirus	Alphacoronavirus	28050	Phan,M.V.T., Tue,N.T., Anh,P.H., Baker,S., Kellam,P., Cotten,M.		Viet Nam	Scotophilus kuhlii	unknown	9/16/2014	Alphacoronavirus sp. strain VZ_AlphaCoV_16845_53, complete genome	Alphacoronavirus sp.	153297
MH687935	Alphacoronavirus sp.	Alphacoronavirus	Alphacoronavirus	27757	Phan,M.V.T., Tue,N.T., Anh,P.H., Baker,S., Kellam,P., Cotten,M.		Viet Nam	Scotophilus kuhlii	unknown	6/17/2014	Alphacoronavirus sp. strain VZ_AlphaCoV_16715_24, complete genome	Alphacoronavirus sp.	153297
MH687969	Betacoronavirus sp.	Betacoronavirus	Betacoronavirus	31352	Phan,M.V.T., Tue,N.T., Anh,P.H., Baker,S., Kellam,P., Cotten,M.		Viet Nam	Rattus argentiventer	unknown	11/12/2014	Betacoronavirus sp. strain VZ_BetaCoV_20724_33, complete genome	Betacoronavirus sp.	83752
MH687970	Betacoronavirus sp.	Betacoronavirus	Betacoronavirus	31038	Phan,M.V.T., Tue,N.T., Anh,P.H., Baker,S., Kellam,P., Cotten,M.		Viet Nam	Rattus argentiventer	unknown	11/12/2014	Betacoronavirus sp. strain VZ_BetaCoV_20724_34_c12, complete genome	Betacoronavirus sp.	83752
MH687934	Alphacoronavirus sp.	Alphacoronavirus	Alphacoronavirus	28249	Phan,M.V.T., Tue,N.T., Anh,P.H., Baker,S., Kellam,P., Cotten,M.		Viet Nam	Scotophilus kuhlii	unknown	6/11/2014	Alphacoronavirus sp. strain VZ_AlphaCoV_16715_23, complete genome	Alphacoronavirus sp.	153297
MH687945	Alphacoronavirus sp.	Alphacoronavirus	Alphacoronavirus	28235	Phan,M.V.T., Tue,N.T., Anh,P.H., Baker,S., Kellam,P., Cotten,M.		Viet Nam	Scotophilus kuhlii	unknown	9/16/2014	Alphacoronavirus sp. strain VZ_AlphaCoV_16715_56, complete genome	Alphacoronavirus sp.	153297
MH687962	Alphacoronavirus sp.	Alphacoronavirus	Alphacoronavirus	27752	Phan,M.V.T., Tue,N.T., Anh,P.H., Baker,S., Kellam,P., Cotten,M.		Viet Nam	Scotophilus kuhlii	unknown	11/13/2014	Alphacoronavirus sp. strain VZ_AlphaCoV_17819_50, complete genome	Alphacoronavirus sp.	153297
MH687951	Alphacoronavirus sp.	Alphacoronavirus	Alphacoronavirus	28313	Phan,M.V.T., Tue,N.T., Anh,P.H., Baker,S., Kellam,P., Cotten,M.		Viet Nam	Scotophilus kuhlii	unknown	6/11/2014	Alphacoronavirus sp. strain VZ_AlphaCoV_16715_78, complete genome	Alphacoronavirus sp.	153297
MH687961	Alphacoronavirus sp.	Alphacoronavirus	Alphacoronavirus	28168	Phan,M.V.T., Tue,N.T., Anh,P.H., Baker,S., Kellam,P., Cotten,M.		Viet Nam	Scotophilus kuhlii	unknown	11/13/2014	Alphacoronavirus sp. strain VZ_AlphaCoV_17819_4, complete genome	Alphacoronavirus sp.	153297
MH687938	Alphacoronavirus sp.	Alphacoronavirus	Alphacoronavirus	28349	Phan,M.V.T., Tue,N.T., Anh,P.H., Baker,S., Kellam,P., Cotten,M.		Viet Nam	Scotophilus kuhlii	unknown	6/17/2014	Alphacoronavirus sp. strain VZ_AlphaCoV_16715_39_c1, complete genome	Alphacoronavirus sp.	153297
MH687941	Alphacoronavirus sp.	Alphacoronavirus	Alphacoronavirus	28008	Phan,M.V.T., Tue,N.T., Anh,P.H., Baker,S., Kellam,P., Cotten,M.		Viet Nam	Scotophilus kuhlii	unknown	6/17/2014	Alphacoronavirus sp. strain VZ_AlphaCoV_16715_47_c1, complete genome	Alphacoronavirus sp.	153297
MH687977	Betacoronavirus sp.	Betacoronavirus	Betacoronavirus	31327	Phan,M.V.T., Tue,N.T., Anh,P.H., Baker,S., Kellam,P., Cotten,M.		Viet Nam	Rattus argentiventer	unknown	2/4/2015	Betacoronavirus sp. strain VZ_BetaCoV_22084_10, complete genome	Betacoronavirus sp.	83752
MH687966	Alphacoronavirus sp.	Alphacoronavirus	Alphacoronavirus	28389	Phan,M.V.T., Tue,N.T., Anh,P.H., Baker,S., Kellam,P., Cotten,M.		Viet Nam	Scotophilus kuhlii	unknown	2/6/2015	Alphacoronavirus sp. strain VZ_AlphaCoV_20745_6, complete genome	Alphacoronavirus sp.	153297
MH687967	Alphacoronavirus sp.	Alphacoronavirus	Alphacoronavirus	27726	Phan,M.V.T., Tue,N.T., Anh,P.H., Baker,S., Kellam,P., Cotten,M.		Viet Nam	Scotophilus kuhlii	unknown	2/6/2015	Alphacoronavirus sp. strain VZ_AlphaCoV_20745_8, complete genome	Alphacoronavirus sp.	153297
MH687943	Alphacoronavirus sp.	Alphacoronavirus	Alphacoronavirus	28240	Phan,M.V.T., Tue,N.T., Anh,P.H., Baker,S., Kellam,P., Cotten,M.		Viet Nam	Scotophilus kuhlii	unknown	6/10/2014	Alphacoronavirus sp. strain VZ_AlphaCoV_16715_5, complete genome	Alphacoronavirus sp.	153297
MH687949	Alphacoronavirus sp.	Alphacoronavirus	Alphacoronavirus	28185	Phan,M.V.T., Tue,N.T., Anh,P.H., Baker,S., Kellam,P., Cotten,M.		Viet Nam	Scotophilus kuhlii	unknown	6/10/2014	Alphacoronavirus sp. strain VZ_AlphaCoV_16715_76, complete genome	Alphacoronavirus sp.	153297
MH687972	Betacoronavirus sp.	Betacoronavirus	Betacoronavirus	31274	Phan,M.V.T., Tue,N.T., Anh,P.H., Baker,S., Kellam,P., Cotten,M.		Viet Nam	Rattus argentiventer	unknown	11/12/2014	Betacoronavirus sp. strain VZ_BetaCoV_20724_38, complete genome	Betacoronavirus sp.	83752
MH687942	Alphacoronavirus sp.	Alphacoronavirus	Alphacoronavirus	28321	Phan,M.V.T., Tue,N.T., Anh,P.H., Baker,S., Kellam,P., Cotten,M.		Viet Nam	Scotophilus kuhlii	unknown	6/17/2014	Alphacoronavirus sp. strain VZ_AlphaCoV_16715_47_c2, complete genome	Alphacoronavirus sp.	153297
MH687946	Alphacoronavirus sp.	Alphacoronavirus	Alphacoronavirus	28173	Phan,M.V.T., Tue,N.T., Anh,P.H., Baker,S., Kellam,P., Cotten,M.		Viet Nam	Scotophilus kuhlii	unknown	6/10/2014	Alphacoronavirus sp. strain VZ_AlphaCoV_16715_61, complete genome	Alphacoronavirus sp.	153297
MH687954	Alphacoronavirus sp.	Alphacoronavirus	Alphacoronavirus	28240	Phan,M.V.T., Tue,N.T., Anh,P.H., Baker,S., Kellam,P., Cotten,M.		Viet Nam	Scotophilus kuhlii	unknown	9/18/2014	Alphacoronavirus sp. strain VZ_AlphaCoV_16845_24, complete genome	Alphacoronavirus sp.	153297
MH687959	Alphacoronavirus sp.	Alphacoronavirus	Alphacoronavirus	28169	Phan,M.V.T., Tue,N.T., Anh,P.H., Baker,S., Kellam,P., Cotten,M.		Viet Nam	Scotophilus kuhlii	unknown	11/12/2014	Alphacoronavirus sp. strain VZ_AlphaCoV_17819_17, complete genome	Alphacoronavirus sp.	153297
MH687964	Alphacoronavirus sp.	Alphacoronavirus	Alphacoronavirus	28210	Phan,M.V.T., Tue,N.T., Anh,P.H., Baker,S., Kellam,P., Cotten,M.		Viet Nam	Scotophilus kuhlii	unknown	2/6/2015	Alphacoronavirus sp. strain VZ_AlphaCoV_20745_10, complete genome	Alphacoronavirus sp.	153297
MH687976	Betacoronavirus sp.	Betacoronavirus	Betacoronavirus	31095	Phan,M.V.T., Tue,N.T., Anh,P.H., Baker,S., Kellam,P., Cotten,M.		Viet Nam	Rattus argentiventer	unknown	2/4/2015	Betacoronavirus sp. strain VZ_BetaCoV_22084_1, complete genome	Betacoronavirus sp.	83752
MH687968	Betacoronavirus sp.	Betacoronavirus	Betacoronavirus	31083	Phan,M.V.T., Tue,N.T., Anh,P.H., Baker,S., Kellam,P., Cotten,M.		Viet Nam	Rattus argentiventer	unknown	11/14/2014	Betacoronavirus sp. strain VZ_BetaCoV_16715_52, complete genome	Betacoronavirus sp.	83752
MH687944	Alphacoronavirus sp.	Alphacoronavirus	Alphacoronavirus	28219	Phan,M.V.T., Tue,N.T., Anh,P.H., Baker,S., Kellam,P., Cotten,M.		Viet Nam	Scotophilus kuhlii	unknown	6/10/2014	Alphacoronavirus sp. strain VZ_AlphaCoV_16715_53, complete genome	Alphacoronavirus sp.	153297
MH687973	Betacoronavirus sp.	Betacoronavirus	Betacoronavirus	31323	Phan,M.V.T., Tue,N.T., Anh,P.H., Baker,S., Kellam,P., Cotten,M.		Viet Nam	Rattus argentiventer	unknown	11/12/2014	Betacoronavirus sp. strain VZ_BetaCoV_20724_39, complete genome	Betacoronavirus sp.	83752
MH687974	Betacoronavirus sp.	Betacoronavirus	Betacoronavirus	31223	Phan,M.V.T., Tue,N.T., Anh,P.H., Baker,S., Kellam,P., Cotten,M.		Viet Nam	Rattus argentiventer	unknown	11/12/2014	Betacoronavirus sp. strain VZ_BetaCoV_20724_43, complete genome	Betacoronavirus sp.	83752
MH687978	Betacoronavirus sp.	Betacoronavirus	Betacoronavirus	31289	Phan,M.V.T., Tue,N.T., Anh,P.H., Baker,S., Kellam,P., Cotten,M.		Viet Nam	Rattus argentiventer	unknown	2/4/2015	Betacoronavirus sp. strain VZ_BetaCoV_22084_6, complete genome	Betacoronavirus sp.	83752
MH878976	Avian coronavirus	Gammacoronavirus	Gammacoronavirus	27467	Tataje-Lavanda,L., Izquierdo-Lara,R., Ormeno-Vasquez,P., Huaman-Gutierrez,K., Zimic-Peralta,M., Fernandez-Diaz,M., Fernandez-Sanchez,M.	30714035	Peru	Gallus gallus	allantoic fluid	2/22/2014	Infectious bronchitis virus isolate VFAR-047, complete genome	Avian coronavirus	9031
MG546690	Porcine epidemic diarrhea virus	Alphacoronavirus	Alphacoronavirus	28035	Ruan,W.		China: Beijing	Sus scrofa	feces	2016-11	Porcine epidemic diarrhea virus strain CH/BJ11/2016, complete genome	Porcine epidemic diarrhea virus	9823
MG546687	Porcine epidemic diarrhea virus	Alphacoronavirus	Alphacoronavirus	28038	Ruan,W.		China: Beijing	Sus scrofa	feces	2015-09	Porcine epidemic diarrhea virus strain CH/BJ9/2015, complete genome	Porcine epidemic diarrhea virus	9823
MG832584	Coronavirus HKU15	Deltacoronavirus	Deltacoronavirus	25419	Zhou,X., Zhang,P., Guo,X., Ge,X., Han,J., Zhang,L., Yang,H.		China	Sus scrofa	feces	2016-07	Porcine deltacoronavirus isolate CHN-HN-1601, complete genome	Coronavirus HKU15	9823
MK052676	Middle East respiratory syndrome-related coronavirus	Betacoronavirus	Betacoronavirus	30123	Queen,K., Paden,C.R., Al-Abdallat,M.M., Haddadin,A., Al-Sanouri,T., Li,Y., Lu,X., Erdman,D.D., Payne,D.C., Tong,S.		Jordan	Homo sapiens	lung, oronasopharynx	5/23/2014	Middle East respiratory syndrome-related coronavirus isolate Hu/Jordan-201440011858/2014, complete genome	MERS	9606
MH940245	Human coronavirus HKU1	Betacoronavirus	Betacoronavirus	29811	Joyjinda,Y., Rodpan,A., Chartpituck,P., Yaemsakul,S., Suthum,K., Cheun-Arom,T., Bunprakob,S., Hemachudha,T., Wacharapluesadee,S.		Thailand	Homo sapiens	unknown	6/4/2017	Human coronavirus HKU1 isolate SI17244, complete genome	Human coronavirus HKU1	9606
MH708895	Porcine epidemic diarrhea virus	Alphacoronavirus	Alphacoronavirus	28033	Sun,Y.		China	Sus scrofa	unknown	1/18/2011	Porcine epidemic diarrhea virus isolate FJ2011, complete genome	Porcine epidemic diarrhea virus	9823
MG546330	Middle East respiratory syndrome-related coronavirus	Betacoronavirus	Betacoronavirus	30123	Al-Abdely,H.M., Midgley,C.M., Alkhamis,A.M., Abedi,G.R., Tamin,A., Binder,A.M., Alanazi,K., Lu,X., Abdalla,O., Sakthivel,S.K., Mohammed,M., Queen,K., Algarni,H.S., Li,Y., Trivedi,S., Algwizani,A., Alhakeem,R.F., Thornburg,N.J., Tong,S., Ghazal,S.S., Erdman,D.D., Assiri,A.M., Gerber,S.I., Watson,J.T., Thornburg,N.	30294617	Saudi Arabia	Homo sapiens	oronasopharynx	10/13/2015	Middle East respiratory syndrome-related coronavirus strain Hu/Riyadh-KSA-023D1N/2015, complete genome	MERS	9606
MG546331	Middle East respiratory syndrome-related coronavirus	Betacoronavirus	Betacoronavirus	30123	Al-Abdely,H.M., Midgley,C.M., Alkhamis,A.M., Abedi,G.R., Tamin,A., Binder,A.M., Alanazi,K., Lu,X., Abdalla,O., Sakthivel,S.K., Mohammed,M., Queen,K., Algarni,H.S., Li,Y., Trivedi,S., Algwizani,A., Alhakeem,R.F., Thornburg,N.J., Tong,S., Ghazal,S.S., Erdman,D.D., Assiri,A.M., Gerber,S.I., Watson,J.T., Thornburg,N.	30294617	Saudi Arabia	Homo sapiens	oronasopharynx	10/15/2015	Middle East respiratory syndrome-related coronavirus strain Hu/Riyadh-KSA-023D3N/2015, complete genome	MERS	9606
MH822886	Middle East respiratory syndrome-related coronavirus	Betacoronavirus	Betacoronavirus	30079	Galiano,M., Myers,R., Ellis,J., Gopal,R., Zambon,M.		United Kingdom	Homo sapiens	lung, oronasopharynx	8/22/2018	Middle East respiratory syndrome-related coronavirus strain MERS-CoV_England-KSA/1/2018(sputum), complete genome	MERS	9606
MF000460	Middle East respiratory syndrome-related coronavirus	Betacoronavirus	Betacoronavirus	30045	Paden,C.R., Tamin,A., AL-Abdallat,M.M., Haddadin,A., Al-sanouri,T., Queen,K., Li,Y., Zhang,J., Payne,D.C., Tong,S.		Jordan	Homo sapiens	oronasopharynx	8/30/2015	Middle East respiratory syndrome-related coronavirus isolate Hu/Amman-Jordan-12716/2015, complete genome	MERS	9606
MF000459	Middle East respiratory syndrome-related coronavirus	Betacoronavirus	Betacoronavirus	30018	Paden,C.R., Tamin,A., AL-Abdallat,M.M., Haddadin,A., Al-sanouri,T., Queen,K., Li,Y., Zhang,J., Payne,D.C., Tong,S.		Jordan	Homo sapiens	lung, oronasopharynx	9/7/2015	Middle East respiratory syndrome-related coronavirus isolate Hu/Amman-Jordan-12918/2015, complete genome	MERS	9606
MF000457	Middle East respiratory syndrome-related coronavirus	Betacoronavirus	Betacoronavirus	30001	Paden,C.R., Tamin,A., AL-Abdallat,M.M., Haddadin,A., Al-sanouri,T., Queen,K., Li,Y., Zhang,J., Payne,D.C., Tong,S.		Jordan	Homo sapiens	oronasopharynx	8/25/2015	Middle East respiratory syndrome-related coronavirus isolate Hu/Amman-Jordan-12641/2015, complete genome	MERS	9606
MF000458	Middle East respiratory syndrome-related coronavirus	Betacoronavirus	Betacoronavirus	30045	Paden,C.R., Tamin,A., AL-Abdallat,M.M., Haddadin,A., Al-sanouri,T., Queen,K., Li,Y., Zhang,J., Payne,D.C., Tong,S.		Jordan	Homo sapiens	oronasopharynx	9/19/2015	Middle East respiratory syndrome-related coronavirus isolate Hu/Amman-Jordan-13030/2015, complete genome	MERS	9606
MF924725	Avian coronavirus	Gammacoronavirus	Gammacoronavirus	27626	Hong,S.-M., Kim,J.-H., Kwon,H.-J.		South Korea	Gallus gallus	unknown		Infectious bronchitis virus isolate K2, complete genome	Avian coronavirus	9031
MF924724	Avian coronavirus	Gammacoronavirus	Gammacoronavirus	27623	Hong,S.-M., Kim,J.-H., Kwon,H.-J.		South Korea	Gallus gallus	unknown	12/11/2008	Infectious bronchitis virus isolate BP-CaKII, complete genome	Avian coronavirus	9031
MH817484	Feline alphacoronavirus 1	Alphacoronavirus	Alphacoronavirus	29137	Barros,B.C.V., Castro,C.M.O., Pereira,D., Ribeiro,L.G., Junior,J.W.D., Casseb,S.M.M., Holanda,G.M., Cruz,A.C.R., Junior,E.C.S., Mascarenhas,J.D.P.		Brazil	Felis catus	unknown	2015	Feline Alphacoronavirus 1 strain FCoV-SB22, complete genome	Feline alphacoronavirus 1	9685
MG517474	Avian coronavirus	Gammacoronavirus	Gammacoronavirus	27656	Feng,K., Chen,T., Zhang,X., Bi,Y., Xie,Q.		China	Gallus gallus	unknown	7/1/2016	Infectious bronchitis virus isolate GZ14_F80_vaccine, complete genome	Avian coronavirus	9031
MH020185	Avian coronavirus	Gammacoronavirus	Gammacoronavirus	27688	Ding,C., Meng,C., Li,Z.		China	Gallus gallus	unknown	10/18/2017	Infectious bronchitis virus isolate CK/CH/HD/171018, complete genome	Avian coronavirus	9031
MH779856	Avian coronavirus	Gammacoronavirus	Gammacoronavirus	27603	Albanese,G.A., Lee,D.H., Cheng,I.N., Hilt,D.A., Jackwood,M.W., Jordan,B.J., Lee,D.-H., Cheng,I.-H.N.	30197283	USA	Gallus gallus	unknown	2014	Infectious bronchitis virus isolate ArkGA_P1, complete genome	Avian coronavirus	9031
MH779859	Avian coronavirus	Gammacoronavirus	Gammacoronavirus	27603	Albanese,G.A., Lee,D.H., Cheng,I.N., Hilt,D.A., Jackwood,M.W., Jordan,B.J., Lee,D.-H., Cheng,I.-H.N.	30197283	USA	Gallus gallus	unknown	2016	Infectious bronchitis virus isolate ArkGA_P60, complete genome	Avian coronavirus	9031
MH779860	Avian coronavirus	Gammacoronavirus	Gammacoronavirus	27603	Albanese,G.A., Lee,D.H., Cheng,I.N., Hilt,D.A., Jackwood,M.W., Jordan,B.J., Lee,D.-H., Cheng,I.-H.N.	30197283	USA	Gallus gallus	unknown	2014	Infectious bronchitis virus isolate Ark99_pathogenic_field_virus, complete genome	Avian coronavirus	9031
MH779858	Avian coronavirus	Gammacoronavirus	Gammacoronavirus	27603	Albanese,G.A., Lee,D.H., Cheng,I.N., Hilt,D.A., Jackwood,M.W., Jordan,B.J., Lee,D.-H., Cheng,I.-H.N.	30197283	USA	Gallus gallus	unknown	2016	Infectious bronchitis virus isolate ArkGA_P40, complete genome	Avian coronavirus	9031
MH779857	Avian coronavirus	Gammacoronavirus	Gammacoronavirus	27603	Albanese,G.A., Lee,D.H., Cheng,I.N., Hilt,D.A., Jackwood,M.W., Jordan,B.J., Lee,D.-H., Cheng,I.-H.N.	30197283	USA	Gallus gallus	unknown	2015	Infectious bronchitis virus isolate ArkGA_P20, complete genome	Avian coronavirus	9031
MG197722	Betacoronavirus 1	Betacoronavirus	Betacoronavirus	30515	Zhu,Y., Chen,L., Xie,Z.		China	Homo sapiens	oronasopharynx	12/2/2015	Human coronavirus OC43 strain YC-207, complete genome	Human coronavirus OC43	9606
MG197710	Betacoronavirus 1	Betacoronavirus	Betacoronavirus	30544	Zhu,Y., Chen,L., Xie,Z.		China	Homo sapiens	oronasopharynx	5/6/2015	Human coronavirus OC43 strain BJ-124, complete genome	Human coronavirus OC43	9606
MG197711	Betacoronavirus 1	Betacoronavirus	Betacoronavirus	30544	Zhu,Y., Chen,L., Xie,Z.		China	Homo sapiens	oronasopharynx	6/9/2015	Human coronavirus OC43 strain BJ-164, complete genome	Human coronavirus OC43	9606
MG197712	Betacoronavirus 1	Betacoronavirus	Betacoronavirus	30497	Zhu,Y., Chen,L., Xie,Z.		China	Homo sapiens	oronasopharynx	6/9/2015	Human coronavirus OC43 strain BJ-165, complete genome	Human coronavirus OC43	9606
MG197713	Betacoronavirus 1	Betacoronavirus	Betacoronavirus	30495	Zhu,Y., Chen,L., Xie,Z.		China	Homo sapiens	oronasopharynx	8/14/2015	Human coronavirus OC43 strain BJ-221, complete genome	Human coronavirus OC43	9606
MG197714	Betacoronavirus 1	Betacoronavirus	Betacoronavirus	30551	Zhu,Y., Chen,L., Xie,Z.		China	Homo sapiens	oronasopharynx	7/13/2015	Human coronavirus OC43 strain CC-23, complete genome	Human coronavirus OC43	9606
MG197715	Betacoronavirus 1	Betacoronavirus	Betacoronavirus	30530	Zhu,Y., Chen,L., Xie,Z.		China	Homo sapiens	oronasopharynx	5/21/2015	Human coronavirus OC43 strain GZYF-26, complete genome	Human coronavirus OC43	9606
MG197716	Betacoronavirus 1	Betacoronavirus	Betacoronavirus	30515	Zhu,Y., Chen,L., Xie,Z.		China	Homo sapiens	oronasopharynx	6/6/2015	Human coronavirus OC43 strain WZ-303, complete genome	Human coronavirus OC43	9606
MG197717	Betacoronavirus 1	Betacoronavirus	Betacoronavirus	30524	Zhu,Y., Chen,L., Xie,Z.		China	Homo sapiens	oronasopharynx	7/6/2015	Human coronavirus OC43 strain WZ-522, complete genome	Human coronavirus OC43	9606
MG197718	Betacoronavirus 1	Betacoronavirus	Betacoronavirus	30538	Zhu,Y., Chen,L., Xie,Z.		China	Homo sapiens	oronasopharynx	3/12/2015	Human coronavirus OC43 strain YC-55, complete genome	Human coronavirus OC43	9606
MG197719	Betacoronavirus 1	Betacoronavirus	Betacoronavirus	30499	Zhu,Y., Chen,L., Xie,Z.		China	Homo sapiens	oronasopharynx	6/4/2015	Human coronavirus OC43 strain YC-67, complete genome	Human coronavirus OC43	9606
MG197720	Betacoronavirus 1	Betacoronavirus	Betacoronavirus	30567	Zhu,Y., Chen,L., Xie,Z.		China	Homo sapiens	oronasopharynx	6/5/2015	Human coronavirus OC43 strain YC-68, complete genome	Human coronavirus OC43	9606
MG197721	Betacoronavirus 1	Betacoronavirus	Betacoronavirus	30521	Zhu,Y., Chen,L., Xie,Z.		China	Homo sapiens	oronasopharynx	6/13/2015	Human coronavirus OC43 strain YC-72, complete genome	Human coronavirus OC43	9606
MG605091	Swine acute diarrhea syndrome coronavirus	Unknown	Alphacoronavirus	27163	Zhou,L., Sun,Y., Lan,T., Wu,R.T., Chen,J.W., Wu,Z.X., Xie,Q.M., Zhang,X.B., Ma,J.Y., Ma,J.	30171801	China	Sus scrofa	unknown	8/9/2016	Swine acute diarrhea syndrome coronavirus isolate SADS-CoV/CN/GDLS/2017, complete genome	Swine acute diarrhea syndrome coronavirus	9823
MG605090	Swine acute diarrhea syndrome coronavirus	Unknown	Alphacoronavirus	27163	Zhou,L., Sun,Y., Lan,T., Wu,R.T., Chen,J.W., Wu,Z.X., Xie,Q.M., Zhang,X.B., Ma,J.Y., Ma,J.	30171801	China	Sus scrofa	unknown	2/26/2017	Swine acute diarrhea syndrome coronavirus isolate SADS-CoV/CN/GDGL/2017, complete genome	Swine acute diarrhea syndrome coronavirus	9823
MG197723	Betacoronavirus 1	Betacoronavirus	Betacoronavirus	30566	Zhu,Y., Chen,L., Xie,Z.		China	Homo sapiens	oronasopharynx	6/20/2016	Human coronavirus OC43 strain HZ-459, complete genome	Human coronavirus OC43	9606
MG197709	Betacoronavirus 1	Betacoronavirus	Betacoronavirus	30550	Zhu,Y., Chen,L., Xie,Z.		China	Homo sapiens	oronasopharynx	4/22/2015	Human coronavirus OC43 strain BJ-112, complete genome	Human coronavirus OC43	9606
MG197727	Avian coronavirus	Gammacoronavirus	Gammacoronavirus	27696	Feng,K., Chen,T., Zhang,X., Shao,G., Cao,Y., Bi,Y., Xie,Q.		China	Gallus gallus	unknown	11/1/2016	Infectious bronchitis virus isolate CK/CH/GD/QY16, complete genome	Avian coronavirus	9031
MG233398	Avian coronavirus	Gammacoronavirus	Gammacoronavirus	27674	Mousavi,F.S., Ghalyanchilangeroudi,A., Hosseini,H., Nayeri Fasaei,B., Ghafouri,S.A., Abdollahi,H., Fallah-Mehrabadi,M.H., Sadri,N., Mousavi,F., Hashemzadeh,M., Karimi,V., Zabihi,T.	30159377	Iran	Gallus gallus	unknown	2015	Infectious bronchitis virus isolate IS-1494, complete genome	Avian coronavirus	9031
MH708243	Porcine epidemic diarrhea virus	Alphacoronavirus	Alphacoronavirus	28042	Ao,C., Cai,S., Li,D., Wu,M., Yang,J., Fang,L., Xiao,S., Chen,H., Jiang,Y.		China	Sus scrofa	unknown	9/1/2017	Porcine epidemic diarrhea virus strain H11-SD2017, complete genome	Porcine epidemic diarrhea virus	9823
MG021194	Avian coronavirus	Gammacoronavirus	Gammacoronavirus	27552	Laconi,A., Listorti,V., Franzo,G., Cecchinato,M., Naylor,C., Lupini,C., Catelli,E., Clive,N.J.	30126059	Italy	Gallus gallus	unknown	1996	Infectious bronchitis virus isolate gammaCoV/AvCov/Ck/Italy/624I/96, complete genome	Avian coronavirus	9031
MH310912	Middle East respiratory syndrome-related coronavirus	Betacoronavirus	Betacoronavirus	30085	Lu,X.		Saudi Arabia	Homo sapiens	oronasopharynx	5/15/2017	Middle East respiratory syndrome-related coronavirus strain Hu/Riyadh-KSA-7344/2017, complete genome	MERS	9606
MG912595	Middle East respiratory syndrome-related coronavirus	Betacoronavirus	Betacoronavirus	30123	Queen,K., Li,Y., Tao,Y., Zhang,J., Paden,C.R., Assiri,A.M., Tong,S.		Saudi Arabia	Homo sapiens	oronasopharynx	5/31/2017	Middle East respiratory syndrome-related coronavirus strain Hu/Riyadh-KSA-7178/2017, complete genome	MERS	9606
MG912600	Middle East respiratory syndrome-related coronavirus	Betacoronavirus	Betacoronavirus	30123	Queen,K., Li,Y., Tao,Y., Zhang,J., Paden,C.R., Assiri,A.M., Tong,S.		Saudi Arabia	Homo sapiens	oronasopharynx	6/8/2017	Middle East respiratory syndrome-related coronavirus strain Hu/Riyadh-KSA-8882/2017, complete genome	MERS	9606
MH310911	Middle East respiratory syndrome-related coronavirus	Betacoronavirus	Betacoronavirus	30096	Lu,X.		Saudi Arabia	Homo sapiens	lung, oronasopharynx	6/6/2017	Middle East respiratory syndrome-related coronavirus strain Hu/Riyadh-KSA-10717/2017, complete genome	MERS	9606
MG912602	Middle East respiratory syndrome-related coronavirus	Betacoronavirus	Betacoronavirus	30123	Queen,K., Li,Y., Tao,Y., Zhang,J., Paden,C.R., Assiri,A.M., Tong,S.		Saudi Arabia	Homo sapiens	oronasopharynx	6/12/2017	Middle East respiratory syndrome-related coronavirus strain Hu/Riyadh-KSA-9614/2017, complete genome	MERS	9606
MG912603	Middle East respiratory syndrome-related coronavirus	Betacoronavirus	Betacoronavirus	30123	Queen,K., Li,Y., Tao,Y., Zhang,J., Paden,C.R., Assiri,A.M., Tong,S.		Saudi Arabia	Homo sapiens	oronasopharynx	6/12/2017	Middle East respiratory syndrome-related coronavirus strain Hu/Riyadh-KSA-9693/2017, complete genome	MERS	9606
MG912604	Middle East respiratory syndrome-related coronavirus	Betacoronavirus	Betacoronavirus	30123	Queen,K., Li,Y., Tao,Y., Zhang,J., Paden,C.R., Assiri,A.M., Tong,S.		Saudi Arabia	Homo sapiens	oronasopharynx	6/15/2017	Middle East respiratory syndrome-related coronavirus strain Hu/Riyadh-KSA-9689/2017, complete genome	MERS	9606
MG912608	Middle East respiratory syndrome-related coronavirus	Betacoronavirus	Betacoronavirus	30123	Queen,K., Li,Y., Tao,Y., Zhang,J., Paden,C.R., Assiri,A.M., Tong,S.		Saudi Arabia	Homo sapiens	oronasopharynx	6/14/2017	Middle East respiratory syndrome-related coronavirus strain Hu/Riyadh-KSA-9730/2017, complete genome	MERS	9606
MG912597	Middle East respiratory syndrome-related coronavirus	Betacoronavirus	Betacoronavirus	30123	Queen,K., Li,Y., Tao,Y., Zhang,J., Paden,C.R., Assiri,A.M., Tong,S.		Saudi Arabia	Homo sapiens	oronasopharynx	6/2/2017	Middle East respiratory syndrome-related coronavirus strain Hu/Riyadh-KSA-7423/2017, complete genome	MERS	9606
MG912598	Middle East respiratory syndrome-related coronavirus	Betacoronavirus	Betacoronavirus	30123	Queen,K., Li,Y., Tao,Y., Zhang,J., Paden,C.R., Assiri,A.M., Tong,S.		Saudi Arabia	Homo sapiens	oronasopharynx	6/3/2017	Middle East respiratory syndrome-related coronavirus strain Hu/Riyadh-KSA-7680/2017, complete genome	MERS	9606
MH310910	Middle East respiratory syndrome-related coronavirus	Betacoronavirus	Betacoronavirus	30096	Lu,X.		Saudi Arabia	Homo sapiens	lung, oronasopharynx	6/3/2017	Middle East respiratory syndrome-related coronavirus strain Hu/Riyadh-KSA-7696/2017, complete genome	MERS	9606
MH310909	Middle East respiratory syndrome-related coronavirus	Betacoronavirus	Betacoronavirus	30065	Lu,X.		Saudi Arabia	Homo sapiens	oronasopharynx	5/5/2017	Middle East respiratory syndrome-related coronavirus strain Hu/Riyadh-KSA-5767/2017, complete genome	MERS	9606
MG912606	Middle East respiratory syndrome-related coronavirus	Betacoronavirus	Betacoronavirus	30123	Queen,K., Li,Y., Tao,Y., Zhang,J., Paden,C.R., Assiri,A.M., Tong,S.		Saudi Arabia	Homo sapiens	oronasopharynx	6/14/2017	Middle East respiratory syndrome-related coronavirus strain Hu/Riyadh-KSA-9852/2017, complete genome	MERS	9606
MG912605	Middle East respiratory syndrome-related coronavirus	Betacoronavirus	Betacoronavirus	30123	Queen,K., Li,Y., Tao,Y., Zhang,J., Paden,C.R., Assiri,A.M., Tong,S.		Saudi Arabia	Homo sapiens	oronasopharynx	6/17/2017	Middle East respiratory syndrome-related coronavirus strain Hu/Riyadh-KSA-9835/2017, complete genome	MERS	9606
MG912601	Middle East respiratory syndrome-related coronavirus	Betacoronavirus	Betacoronavirus	30123	Queen,K., Li,Y., Tao,Y., Zhang,J., Paden,C.R., Assiri,A.M., Tong,S.		Saudi Arabia	Homo sapiens	oronasopharynx	6/10/2017	Middle East respiratory syndrome-related coronavirus strain Hu/Riyadh-KSA-10308/2017, complete genome	MERS	9606
MG912607	Middle East respiratory syndrome-related coronavirus	Betacoronavirus	Betacoronavirus	30123	Queen,K., Li,Y., Tao,Y., Zhang,J., Paden,C.R., Assiri,A.M., Tong,S.		Saudi Arabia	Homo sapiens	oronasopharynx	6/11/2017	Middle East respiratory syndrome-related coronavirus strain Hu/Riyadh-KSA-9522/2017, complete genome	MERS	9606
MG912596	Middle East respiratory syndrome-related coronavirus	Betacoronavirus	Betacoronavirus	30123	Queen,K., Li,Y., Tao,Y., Zhang,J., Paden,C.R., Assiri,A.M., Tong,S.		Saudi Arabia	Homo sapiens	oronasopharynx	6/2/2017	Middle East respiratory syndrome-related coronavirus strain Hu/Riyadh-KSA-7373/2017, complete genome	MERS	9606
MG912599	Middle East respiratory syndrome-related coronavirus	Betacoronavirus	Betacoronavirus	30123	Queen,K., Li,Y., Tao,Y., Zhang,J., Paden,C.R., Assiri,A.M., Tong,S.		Saudi Arabia	Homo sapiens	oronasopharynx	6/7/2017	Middle East respiratory syndrome-related coronavirus strain Hu/Riyadh-KSA-8667/2017, complete genome	MERS	9606
MG913342	Avian coronavirus	Gammacoronavirus	Gammacoronavirus	27618	Taniwaki,S.A., Hora,A.S., Berg,M., Brandao,P.E.		Brazil	Gallus gallus	tonsil	2013	Avian coronavirus isolate AvCoV/Gallus gallus/Brazil/sample 38/2013 GI-11, complete genome, complete genome	Avian coronavirus	9031
MG913343	Avian coronavirus	Gammacoronavirus	Gammacoronavirus	27605	Taniwaki,S.A., Hora,A.S., Berg,M., Brandao,P.E.		Brazil	Gallus gallus	oronasopharynx	2013	Avian coronavirus isolate AvCoV/Gallus gallus/Brazil/sample 22/2013, complete genome	Avian coronavirus	9031
MH615810	Swine acute diarrhea syndrome coronavirus	Unknown	Alphacoronavirus	27184	Kai,L.		China	Sus scrofa	unknown	2018-03	Swine acute diarrhea syndrome coronavirus isolate SADS-CoV-CH-FJWT-2018, complete genome	Swine acute diarrhea syndrome coronavirus	9823
MH708124	Coronavirus HKU15	Deltacoronavirus	Deltacoronavirus	25454	Liang,Q., Li,B., Hu,H.		China	Sus scrofa	unknown	3/20/2018	Porcine deltacoronavirus strain HNZK-04, complete genome	Coronavirus HKU15	9823
MH708123	Coronavirus HKU15	Deltacoronavirus	Deltacoronavirus	25453	Liang,Q., Li,B., Hu,H.		China	Sus scrofa	unknown	3/20/2018	Porcine deltacoronavirus strain HNZK-02, complete genome	Coronavirus HKU15	9823
MH708125	Coronavirus HKU15	Deltacoronavirus	Deltacoronavirus	25453	Liang,Q., Li,B., Hu,H.		China	Sus scrofa	unknown	3/20/2018	Porcine deltacoronavirus strain HNZK-06, complete genome	Coronavirus HKU15	9823
MH532440	Quail deltacoronavirus	Deltacoronavirus	Deltacoronavirus	25881	Domanska-Blicharz,K., Kuczkowski,M., Sajewicz-Krukowska,J.		Poland	Coturnix japonica	unknown	3/3/2015	Quail deltacoronavirus strain G032/2015, complete genome	Quail deltacoronavirus	93934
MG366483	Middle East respiratory syndrome-related coronavirus	Betacoronavirus	Betacoronavirus	30096	Lu,X., Assiri,A.M., Sakthivel,S.K., Biggs,H., Watson,J.T., Gerber,S.I.		Saudi Arabia	Homo sapiens	lung, oronasopharynx	6/2/2017	Middle East respiratory syndrome-related coronavirus strain Hu/Riyadh-KSA-7413/2017, complete genome	MERS	9606
MF807952	Porcine epidemic diarrhea virus	Alphacoronavirus	Alphacoronavirus	28046	Ao,C., Cai,S., Li,D., Wu,M., Yang,J., Fang,L., Xiao,S., Chen,H., Jiang,Y.		China	Sus scrofa	unknown	2/17/2017	Porcine epidemic diarrhea virus strain B5-HB2017, complete genome	Porcine epidemic diarrhea virus	9823
MF807951	Porcine epidemic diarrhea virus	Alphacoronavirus	Alphacoronavirus	28035	Ao,C., Cai,S., Li,D., Wu,M., Yang,J., Fang,L., Xiao,S., Chen,H., Jiang,Y.		China	Sus scrofa	unknown	2/19/2017	Porcine epidemic diarrhea virus strain C3-HB2017, complete genome	Porcine epidemic diarrhea virus	9823
MH395139	Middle East respiratory syndrome-related coronavirus	Betacoronavirus	Betacoronavirus	30119	AlBalwi,M.A., Khan,A., UdayaRaja,K., AlAbdulkareem,I., AlMasoud,A., AlAsiri,A., Balavenkatesh Mani,M., AlHarbi,W., El-Saed,A., Balkhy,H.		Saudi Arabia	Homo sapiens	unknown	12/4/2016	Middle East respiratory syndrome-related coronavirus isolate 2363, complete genome	MERS	9606
MH432120	Middle East respiratory syndrome-related coronavirus	Betacoronavirus	Betacoronavirus	30119	Al Balwi,M., UdayaRaja G,K., Khan,A., AlAbdulkareem,I., AlMasoud,A., AlAsiri,A., Balavenkatesh Mani,M., AlHarbi,W., El-Saed,A., Balkhy,H.		Saudi Arabia	Homo sapiens	unknown	2/28/2017	Middle East respiratory syndrome-related coronavirus isolate 2366, complete genome	MERS	9606
KY293678	Coronavirus HKU15	Deltacoronavirus	Deltacoronavirus	25438	Peng,Q., Zhang,M., Ye,Y., Song,D., Zhou,X., Li,A., Zhang,F., Wu,Q., Huang,D., He,H., Tang,Y.		China	Sus scrofa	unknown	5/23/2016	Porcine deltacoronavirus isolate CH/JXJGS02/2016, complete genome	Coronavirus HKU15	9823
MG893511	Alphacoronavirus 1	Alphacoronavirus	Alphacoronavirus	29298	Ehmann,R., Kristen-Burmann,C., Bank-Wolf,B., Koenig,M., Herden,C., Hain,T., Thiel,H.-J., Ziebuhr,J., Tekes,G., Ehmann,R.K., Kristen-Burmann,C.B., Bank-Wolf,B.R.		Germany	Felis catus	unknown	2012-07	Feline coronavirus isolate Felix, complete genome	Alphacoronavirus 1	9685
MG977445	Betacoronavirus 1	Betacoronavirus	Betacoronavirus	30677	Patrono,L.V., Samuni,L., Corman,V.M., Nourifar,L., Roethemeier,C., Wittig,R.M., Drosten,C., Calvignac-Spencer,S., Leendertz,F.H.	29950583	Cote d'Ivoire	Homo sapiens	unknown	12/31/2016	Human coronavirus OC43 isolate TNP F1790_2, complete genome	Human coronavirus OC43	9606
MG977452	Betacoronavirus 1	Betacoronavirus	Betacoronavirus	30704	Patrono,L.V., Samuni,L., Corman,V.M., Nourifar,L., Roethemeier,C., Wittig,R.M., Drosten,C., Calvignac-Spencer,S., Leendertz,F.H.	29950583	Cote d'Ivoire	Homo sapiens	unknown	12/10/2016	Human coronavirus OC43 isolate TNP 12643, complete genome	Human coronavirus OC43	9606
MG977451	Betacoronavirus 1	Betacoronavirus	Betacoronavirus	30722	Patrono,L.V., Samuni,L., Corman,V.M., Nourifar,L., Roethemeier,C., Wittig,R.M., Drosten,C., Calvignac-Spencer,S., Leendertz,F.H.	29950583	Cote d'Ivoire	Homo sapiens	unknown	12/10/2016	Human coronavirus OC43 isolate TNP 12636, complete genome	Human coronavirus OC43	9606
MG977444	Betacoronavirus 1	Betacoronavirus	Betacoronavirus	30571	Patrono,L.V., Samuni,L., Corman,V.M., Nourifar,L., Roethemeier,C., Wittig,R.M., Drosten,C., Calvignac-Spencer,S., Leendertz,F.H.	29950583	Cote d'Ivoire	Homo sapiens	unknown	1/4/2017	Human coronavirus OC43 isolate TNP F1778_2, complete genome	Human coronavirus OC43	9606
MG977447	Betacoronavirus 1	Betacoronavirus	Betacoronavirus	30705	Patrono,L.V., Samuni,L., Corman,V.M., Nourifar,L., Roethemeier,C., Wittig,R.M., Drosten,C., Calvignac-Spencer,S., Leendertz,F.H.	29950583	Cote d'Ivoire	Homo sapiens	unknown	12/26/2016	Human coronavirus OC43 isolate TNP F1832_2, complete genome	Human coronavirus OC43	9606
MG977449	Betacoronavirus 1	Betacoronavirus	Betacoronavirus	30721	Patrono,L.V., Samuni,L., Corman,V.M., Nourifar,L., Roethemeier,C., Wittig,R.M., Drosten,C., Calvignac-Spencer,S., Leendertz,F.H.	29950583	Cote d'Ivoire	Homo sapiens	unknown	12/28/2016	Human coronavirus OC43 isolate TNP F1834_2, complete genome	Human coronavirus OC43	9606
MF642323	Coronavirus HKU15	Deltacoronavirus	Deltacoronavirus	25420	Wang,M., Wang,Y., Baloch,A.R., Pan,Y., Tian,L., Xu,F., Shivaramu,S., Chen,S., Zeng,Q.	29363281	China	Sus scrofa	feces	2016-08	Porcine deltacoronavirus strain CHN/GS/2016/2, complete genome	Coronavirus HKU15	9823
MF642324	Coronavirus HKU15	Deltacoronavirus	Deltacoronavirus	25420	Wang,M., Wang,Y., Baloch,A.R., Pan,Y., Tian,L., Xu,F., Shivaramu,S., Chen,S., Zeng,Q.	29363281	China	Sus scrofa	feces	2017-04	Porcine deltacoronavirus strain CHN/GS/2017/1, complete genome	Coronavirus HKU15	9823
MF642325	Coronavirus HKU15	Deltacoronavirus	Deltacoronavirus	25420	Wang,M., Wang,Y., Baloch,A.R., Pan,Y., Tian,L., Xu,F., Shivaramu,S., Chen,S., Zeng,Q.	29363281	China	Sus scrofa	feces	2017-03	Porcine deltacoronavirus strain CHN/QH/2017/1, complete genome	Coronavirus HKU15	9823
MF642322	Coronavirus HKU15	Deltacoronavirus	Deltacoronavirus	25420	Wang,M., Wang,Y., Baloch,A.R., Pan,Y., Tian,L., Xu,F., Shivaramu,S., Chen,S., Zeng,Q.	29363281	China	Sus scrofa	feces	2016-08	Porcine deltacoronavirus strain CHN/GS/2016/1, complete genome	Coronavirus HKU15	9823
MG812378	Sparrow deltacoronavirus	Deltacoronavirus	Deltacoronavirus	25685	Chen,Q., Wang,L., Yang,C., Zheng,Y., Gauger,P.C., Anderson,T., Harmon,K.M., Zhang,J., Yoon,K.J., Main,R.G., Li,G.	29872066	USA: MN	Passeridae	feces	2017	Sparrow deltacoronavirus strain ISU73347, complete genome	Sparrow deltacoronavirus
MG812375	Sparrow deltacoronavirus	Deltacoronavirus	Deltacoronavirus	25795	Chen,Q., Wang,L., Yang,C., Zheng,Y., Gauger,P.C., Anderson,T., Harmon,K.M., Zhang,J., Yoon,K.J., Main,R.G., Li,G.	29872066	USA: IL	Passeridae	feces	2017	Sparrow deltacoronavirus strain ISU690-4, complete genome	Sparrow deltacoronavirus
MG812376	Sparrow deltacoronavirus	Deltacoronavirus	Deltacoronavirus	25796	Chen,Q., Wang,L., Yang,C., Zheng,Y., Gauger,P.C., Anderson,T., Harmon,K.M., Zhang,J., Yoon,K.J., Main,R.G., Li,G.	29872066	USA: IL	Passeridae	feces	2017	Sparrow deltacoronavirus strain ISU690-7, complete genome	Sparrow deltacoronavirus
MH107322	Porcine epidemic diarrhea virus	Alphacoronavirus	Alphacoronavirus	28038	Gong,L., Li,J., Zhou,Q., Lin,Y., Qin,J., Xue,C., Cao,Y.	29879479	China	Sus scrofa	unknown	11/5/2012	Porcine epidemic diarrhea virus isolate GDS23, complete genome	Porcine epidemic diarrhea virus	9823
MG812377	Sparrow deltacoronavirus	Deltacoronavirus	Deltacoronavirus	25710	Chen,Q., Wang,L., Yang,C., Zheng,Y., Gauger,P.C., Anderson,T., Harmon,K.M., Zhang,J., Yoon,K.J., Main,R.G., Li,G.	29872066	USA: IL	Passer montanus	feces	2017	Sparrow deltacoronavirus strain ISU42824, complete genome	Sparrow deltacoronavirus	9160
MH107321	Porcine epidemic diarrhea virus	Alphacoronavirus	Alphacoronavirus	28041	Gong,L., Li,J., Zhou,Q., Lin,Y., Qin,J., Xue,C., Cao,Y.	29879479	China	Sus scrofa	unknown	1/16/2013	Porcine epidemic diarrhea virus isolate GDS10, complete genome	Porcine epidemic diarrhea virus	9823
MH454272	Middle East respiratory syndrome-related coronavirus	Betacoronavirus	Betacoronavirus	30119	Al Balwi,M., Khan,A., UdayaRaja,G.K., AlAbdulkareem,I., AlMasoud,A., AlAsiri,A., Balavenkatesh Mani,M., AlHarbi,W., El-Saed,A., H Balkhy,H., Siddiqui,Z.		Saudi Arabia	Homo sapiens	unknown	12/6/2016	Middle East respiratory syndrome-related coronavirus strain HCoV-EMC, complete genome	MERS	9606
MF508703	Avian coronavirus	Gammacoronavirus	Gammacoronavirus	27590	Feng,K., Xue,Y., Wang,J., Chen,W., Chen,F., Bi,Y., Xie,Q.	25636916	China	Gallus gallus	unknown	1/1/2013	Infectious bronchitis virus isolate YX10 D90 vaccine, complete genome	Avian coronavirus	9031
MG837058	Porcine epidemic diarrhea virus	Alphacoronavirus	Alphacoronavirus	28038	Su,Y., Hou,Y., Prarat,M., Zhang,Y., Wang,Q.	29789941	USA	Sus scrofa	oronasopharynx	5/31/2017	Porcine epidemic diarrhea virus isolate PC273/O, complete genome	Porcine epidemic diarrhea virus	9823
MH306207	Middle East respiratory syndrome-related coronavirus	Betacoronavirus	Betacoronavirus	30119	Al Balwi,M.A., Khan,A., Al Abdulkareem,I., AlMasoud,A., Al Asiri,A., Al Harbi,W., El Saed,A., UdayaRaja,G.K., Balavenkatesh Mani,M., Balkhy,H.H.		Saudi Arabia	Homo sapiens	unknown	8/1/2016	Middle East respiratory syndrome-related coronavirus strain HCoV-EMC, complete genome	MERS	9606
MH052682	Porcine epidemic diarrhea virus	Alphacoronavirus	Alphacoronavirus	28038	Lee,S., Lee,C.	29770590	South Korea	Sus scrofa	unknown	2017-07	Porcine epidemic diarrhea virus isolate KNU-1703, complete genome	Porcine epidemic diarrhea virus	9823
MH052689	Porcine epidemic diarrhea virus	Alphacoronavirus	Alphacoronavirus	28032	Lee,S., Lee,C.	29770590	South Korea	Sus scrofa	unknown	2017-04	Porcine epidemic diarrhea virus isolate KNU-1710, complete genome	Porcine epidemic diarrhea virus	9823
MH052688	Porcine epidemic diarrhea virus	Alphacoronavirus	Alphacoronavirus	28038	Lee,S., Lee,C.	29770590	South Korea	Sus scrofa	unknown	2017-05	Porcine epidemic diarrhea virus isolate KNU-1709, complete genome	Porcine epidemic diarrhea virus	9823
MH052684	Porcine epidemic diarrhea virus	Alphacoronavirus	Alphacoronavirus	27999	Lee,S., Lee,C.	29770590	South Korea	Sus scrofa	unknown	2017-12	Porcine epidemic diarrhea virus isolate KNU-1705, complete genome	Porcine epidemic diarrhea virus	9823
MH052681	Porcine epidemic diarrhea virus	Alphacoronavirus	Alphacoronavirus	28029	Lee,S., Lee,C.	29770590	South Korea	Sus scrofa	unknown	2017-03	Porcine epidemic diarrhea virus isolate KNU-1702, complete genome	Porcine epidemic diarrhea virus	9823
MH052685	Porcine epidemic diarrhea virus	Alphacoronavirus	Alphacoronavirus	28038	Lee,S., Lee,C.	29770590	South Korea	Sus scrofa	unknown	2017-12	Porcine epidemic diarrhea virus isolate KNU-1706, complete genome	Porcine epidemic diarrhea virus	9823
MH052687	Porcine epidemic diarrhea virus	Alphacoronavirus	Alphacoronavirus	28038	Lee,S., Lee,C.	29770590	South Korea	Sus scrofa	unknown	2017-06	Porcine epidemic diarrhea virus isolate KNU-1708, complete genome	Porcine epidemic diarrhea virus	9823
MH052683	Porcine epidemic diarrhea virus	Alphacoronavirus	Alphacoronavirus	28038	Lee,S., Lee,C.	29770590	South Korea	Sus scrofa	unknown	2017-11	Porcine epidemic diarrhea virus isolate KNU-1704, complete genome	Porcine epidemic diarrhea virus	9823
MG428702	Human coronavirus NL63	Alphacoronavirus	Alphacoronavirus	27781	Kiyuka,P.K., Agoti,C.N., Munywoki,P.K., Njeru,R., Bett,A., Otieno,J.R., Otieno,G.P., Kamau,E., Clark,T.G., van der Hoek,L., Kellam,P., Nokes,D.J., Cotten,M., Clark,T.	29741740	Kenya	Homo sapiens	unknown	5/11/2010	Human coronavirus NL63 isolate Kilifi_HH_3807_11-May-2010, complete genome	Human coronavirus NL63	9606
MG428703	Human coronavirus NL63	Alphacoronavirus	Alphacoronavirus	27685	Kiyuka,P.K., Agoti,C.N., Munywoki,P.K., Njeru,R., Bett,A., Otieno,J.R., Otieno,G.P., Kamau,E., Clark,T.G., van der Hoek,L., Kellam,P., Nokes,D.J., Cotten,M., Clark,T.	29741740	Kenya	Homo sapiens	unknown	6/1/2010	Human coronavirus NL63 isolate Kilifi_HH_0511_01-Jun-2010, complete genome	Human coronavirus NL63	9606
MG428706	Human coronavirus NL63	Alphacoronavirus	Alphacoronavirus	27637	Kiyuka,P.K., Agoti,C.N., Munywoki,P.K., Njeru,R., Bett,A., Otieno,J.R., Otieno,G.P., Kamau,E., Clark,T.G., van der Hoek,L., Kellam,P., Nokes,D.J., Cotten,M., Clark,T.	29741740	Kenya	Homo sapiens	unknown	5/24/2010	Human coronavirus NL63 isolate Kilifi_HH_3808_24-May-2010, complete genome	Human coronavirus NL63	9606
MG428701	Human coronavirus NL63	Alphacoronavirus	Alphacoronavirus	27623	Kiyuka,P.K., Agoti,C.N., Munywoki,P.K., Njeru,R., Bett,A., Otieno,J.R., Otieno,G.P., Kamau,E., Clark,T.G., van der Hoek,L., Kellam,P., Nokes,D.J., Cotten,M., Clark,T.	29741740	Kenya	Homo sapiens	unknown	6/4/2010	Human coronavirus NL63 isolate Kilifi_HH_0512_04-Jun-2010, complete genome	Human coronavirus NL63	9606
MG428705	Human coronavirus NL63	Alphacoronavirus	Alphacoronavirus	27587	Kiyuka,P.K., Agoti,C.N., Munywoki,P.K., Njeru,R., Bett,A., Otieno,J.R., Otieno,G.P., Kamau,E., Clark,T.G., van der Hoek,L., Kellam,P., Nokes,D.J., Cotten,M., Clark,T.	29741740	Kenya	Homo sapiens	unknown	5/21/2010	Human coronavirus NL63 isolate Kilifi_HH_0522_21-May-2010, complete genome	Human coronavirus NL63	9606
MG428699	Human coronavirus NL63	Alphacoronavirus	Alphacoronavirus	27513	Kiyuka,P.K., Agoti,C.N., Munywoki,P.K., Njeru,R., Bett,A., Otieno,J.R., Otieno,G.P., Kamau,E., Clark,T.G., van der Hoek,L., Kellam,P., Nokes,D.J., Cotten,M., Clark,T.	29741740	Kenya	Homo sapiens	unknown	5/19/2010	Human coronavirus NL63 isolate Kilifi_HH_5709_19-May-2010, complete genome	Human coronavirus NL63	9606
MG428704	Human coronavirus NL63	Alphacoronavirus	Alphacoronavirus	27832	Kiyuka,P.K., Agoti,C.N., Munywoki,P.K., Njeru,R., Bett,A., Otieno,J.R., Otieno,G.P., Kamau,E., Clark,T.G., van der Hoek,L., Kellam,P., Nokes,D.J., Cotten,M., Clark,T.	29741740	Kenya	Homo sapiens	unknown	5/20/2010	Human coronavirus NL63 isolate Kilifi_HH_5402_20-May-2010, complete genome	Human coronavirus NL63	9606
MG837130	Coronavirus HKU15	Deltacoronavirus	Deltacoronavirus	25422	Jang,G., Kim,S.H., Lee,Y.J., Kim,S., Lee,D.S., Lee,K.K., Lee,C., Lee,Y.	29695146	South Korea	Sus scrofa	unknown	2016-11	Porcine deltacoronavirus isolate KNU16-07-P5, complete genome	Coronavirus HKU15	9823
MF281416	Porcine epidemic diarrhea virus	Alphacoronavirus	Alphacoronavirus	28005	Chung,H.C., Nguyen,V.G., Oh,W.T., Park,B.K.		South Korea: Kyung Buk	Sus scrofa	feces, abdominal cavity	2/21/2017	Porcine epidemic diarrhea virus isolate NB1, complete genome	Porcine epidemic diarrhea virus	9823
MG242062	Coronavirus HKU15	Deltacoronavirus	Deltacoronavirus	25414	Liu,S., Zhao,W., Zhu,X., Fang,L., Xiao,S.		China	Sus scrofa	unknown	2017	Porcine deltacoronavirus isolate CHN-HeB1-2017, complete genome	Coronavirus HKU15	9823
MF113046	Alphacoronavirus Mink/China/1/2016	Alphacoronavirus	Alphacoronavirus	28924	Wang,K., Zhuang,Q., Qiu,Y., Chen,J.		China	Mustela lutreola	unknown	2016	Alphacoronavirus Mink/China/1/2016, complete genome	Alphacoronavirus Mink/China/1/2016	9666
MH043955	Betacoronavirus 1	Betacoronavirus	Betacoronavirus	31032	Byukusenge,M., Nissly,R.H., Kasibhatla,S.M., Li,L., Russell,R., Springer,H., Barry,R., Van Saun,R., Wolfgang,D., Hovingh,E., Kulkarni-Kale,U., Kuchipudi,S.V.		USA: Pennsylvania	Bos taurus	feces	2016-07	Bovine coronavirus isolate 7-16-23, complete genome	Betacoronavirus 1	9913
MH043952	Betacoronavirus 1	Betacoronavirus	Betacoronavirus	31019	Byukusenge,M., Nissly,R.H., Kasibhatla,S.M., Li,L., Russell,R., Springer,H., Barry,R., Van Saun,R., Wolfgang,D., Hovingh,E., Kulkarni-Kale,U., Kuchipudi,S.V.		USA: Pennsylvania	Bos taurus	feces	2017-04	Bovine coronavirus isolate 4-17-03, complete genome	Betacoronavirus 1	9913
MH043953	Betacoronavirus 1	Betacoronavirus	Betacoronavirus	31032	Byukusenge,M., Nissly,R.H., Kasibhatla,S.M., Li,L., Russell,R., Springer,H., Barry,R., Van Saun,R., Wolfgang,D., Hovingh,E., Kulkarni-Kale,U., Kuchipudi,S.V.		USA: Pennsylvania	Bos taurus	feces	2017-04	Bovine coronavirus isolate 4-17-25, complete genome	Betacoronavirus 1	9913
MH043954	Betacoronavirus 1	Betacoronavirus	Betacoronavirus	31016	Byukusenge,M., Nissly,R.H., Kasibhatla,S.M., Li,L., Russell,R., Springer,H., Barry,R., Van Saun,R., Wolfgang,D., Hovingh,E., Kulkarni-Kale,U., Kuchipudi,S.V.		USA: Pennsylvania	Bos taurus	feces	2017-04	Bovine coronavirus isolate 4-17-08, complete genome	Betacoronavirus 1	9913
MG763935	Avian coronavirus	Gammacoronavirus	Gammacoronavirus	27631	Jakhesara,S.J., Nath,B., Pal,J.K., Kumar,S., Joshi,C.G.		India	Gallus gallus	lung	2013	Infectious bronchitis virus strain IBV/Chicken/Haryana/53/2013, complete genome	Avian coronavirus	9031
MH013216	Middle East respiratory syndrome-related coronavirus	Betacoronavirus	Betacoronavirus	30118	Al Balwi,M., UdayaRaja G,K.		Saudi Arabia	Homo sapiens	unknown	10/15/2015	Middle East respiratory syndrome-related coronavirus strain HCoV-EMC, complete genome	MERS	9606
MF083115	Betacoronavirus 1	Betacoronavirus	Betacoronavirus	30682	Shi,J.		China	Sus scrofa	brain	2014-03	Porcine hemagglutinating encephalomyelitis virus strain CC14, complete genome	Betacoronavirus 1	9823
MH004418	Porcine epidemic diarrhea virus	Alphacoronavirus	Alphacoronavirus	27685	Lara-Romero,R., Martinez-Bautista,R., Cerriteno-Sanchez,J.L., Gomez-Nunez,L., Mendoza-Elvira,S., Ramirez-Mendoza,H., Gonzalez-Martinez,A.R., Rivera-Benitez,J.F.		Mexico	Sus scrofa	feces	2/10/2017	Porcine epidemic diarrhea virus strain PEDV/MEX/JAL/03/2017, complete genome	Porcine epidemic diarrhea virus	9823
MH004419	Porcine epidemic diarrhea virus	Alphacoronavirus	Alphacoronavirus	27685	Lara-Romero,R., Martinez-Bautista,R., Cerriteno-Sanchez,J.L., Gomez-Nunez,L., Mendoza-Elvira,S., Ramirez-Mendoza,H., Gonzalez-Martinez,A.R., Rivera-Benitez,J.F.		Mexico	Sus scrofa	abdominal cavity	2/20/2017	Porcine epidemic diarrhea virus strain PEDV/MEX/JAL/04/2017, complete genome	Porcine epidemic diarrhea virus	9823
MH006960	Porcine epidemic diarrhea virus	Alphacoronavirus	Alphacoronavirus	27676	Lara-Romero,R., Martinez-Bautista,R., Cerriteno-Sanchez,J.L., Gomez-Nunez,L., Mendoza-Elvira,S., Ramirez-Mendoza,H., Gonzalez-Martinez,A.R., Rivera-Benitez,J.F.		Mexico	Sus scrofa	abdominal cavity	11/8/2014	Porcine epidemic diarrhea virus strain PEDV/MEX/VER/01/2014, complete genome	Porcine epidemic diarrhea virus	9823
MH006965	Porcine epidemic diarrhea virus	Alphacoronavirus	Alphacoronavirus	27685	Lara-Romero,R., Martinez-Bautista,R., Cerriteno-Sanchez,J.L., Gomez-Nunez,L., Mendoza-Elvira,S., Ramirez-Mendoza,H., Gonzalez-Martinez,A.R., Rivera-Benitez,J.F., Martinez-Lara,A., Diosdado-Vargas,F., Socci-Escatell,G., Quintero-Ramirez,V., Cervantes-Castillo,K.		Mexico	Sus scrofa	abdominal cavity	7/24/2013	Porcine epidemic diarrhea virus strain PEDV/MEX/MICH/02/2013, complete genome	Porcine epidemic diarrhea virus	9823
MH013462	Porcine epidemic diarrhea virus	Alphacoronavirus	Alphacoronavirus	27685	Lara-Romero,R., Martinez-Bautista,R., Cerriteno-Sanchez,J.L., Gomez-Nunez,L., Mendoza-Elvira,S., Ramirez-Mendoza,H., Gonzalez-Martinez,A.R., Rivera-Benitez,J.F.		Mexico	Sus scrofa	feces	9/13/2015	Porcine epidemic diarrhea virus strain PEDV/MEX/SON/01/2015, complete genome	Porcine epidemic diarrhea virus	9823
MH004414	Porcine epidemic diarrhea virus	Alphacoronavirus	Alphacoronavirus	27694	Lara-Romero,R., Martinez-Bautista,R., Cerriteno-Sanchez,J.L., Gomez-Nunez,L., Mendoza-Elvira,S., Ramirez-Mendoza,H., Gonzalez-Martinez,A.R., Rivera-Benitez,J.F., Corona,E.		Mexico	Sus scrofa	feces	5/10/2017	Porcine epidemic diarrhea virus strain PEDV/MEX/JAL/19/2017, complete genome	Porcine epidemic diarrhea virus	9823
MH004415	Porcine epidemic diarrhea virus	Alphacoronavirus	Alphacoronavirus	27685	Lara-Romero,R., Martinez-Bautista,R., Cerriteno-Sanchez,J.L., Gomez-Nunez,L., Mendoza-Elvira,S., Ramirez-Mendoza,H., Gonzalez-Martinez,A.R., Rivera-Benitez,J.F.		Mexico	Sus scrofa	abdominal cavity	7/19/2014	Porcine epidemic diarrhea virus strain PEDV/MEX/JAL/19/2014, complete genome	Porcine epidemic diarrhea virus	9823
MH006959	Porcine epidemic diarrhea virus	Alphacoronavirus	Alphacoronavirus	27685	Lara-Romero,R., Martinez-Bautista,R., Cerriteno-Sanchez,J.L., Gomez-Nunez,L., Mendoza-Elvira,S., Ramirez-Mendoza,H., Gonzalez-Martinez,A.R., Rivera-Benitez,J.F., Martinez-Lara,A., Diosdado-Vargas,F., Socci-Escatell,G., Quintero-Ramirez,V.		Mexico	Sus scrofa	abdominal cavity	9/30/2013	Porcine epidemic diarrhea virus strain PEDV/MEX/GTO/01/2013, complete genome	Porcine epidemic diarrhea virus	9823
MH013463	Porcine epidemic diarrhea virus	Alphacoronavirus	Alphacoronavirus	27685	Lara-Romero,R., Martinez-Bautista,R., Cerriteno-Sanchez,J.L., Gomez-Nunez,L., Mendoza-Elvira,S., Ramirez-Mendoza,H., Gonzalez-Martinez,A.R., Rivera-Benitez,J.F.		Mexico	Sus scrofa	abdominal cavity	10/21/2015	Porcine epidemic diarrhea virus strain PEDV/MEX/VER/01/2015, complete genome	Porcine epidemic diarrhea virus	9823
MH004412	Porcine epidemic diarrhea virus	Alphacoronavirus	Alphacoronavirus	27661	Lara-Romero,R., Martinez-Bautista,R., Cerriteno-Sanchez,J.L., Gomez-Nunez,L., Mendoza-Elvira,S., Ramirez-Mendoza,H., Gonzalez-Martinez,A.R., Rivera-Benitez,J.F.		Mexico	Sus scrofa	abdominal cavity	7/19/2016	Porcine epidemic diarrhea virus strain PEDV/MEX/GTO/02/2016, complete genome	Porcine epidemic diarrhea virus	9823
MH004413	Porcine epidemic diarrhea virus	Alphacoronavirus	Alphacoronavirus	27694	Lara-Romero,R., Martinez-Bautista,R., Cerriteno-Sanchez,J.L., Gomez-Nunez,L., Mendoza-Elvira,S., Ramirez-Mendoza,H., Gonzalez-Martinez,A.R., Rivera-Benitez,J.F., Corona,E.		Mexico	Sus scrofa	feces	12/6/2016	Porcine epidemic diarrhea virus strain PEDV/MEX/JAL/03/2016, complete genome	Porcine epidemic diarrhea virus	9823
MH013464	Porcine epidemic diarrhea virus	Alphacoronavirus	Alphacoronavirus	27685	Lara-Romero,R., Martinez-Bautista,R., Cerriteno-Sanchez,J.L., Gomez-Nunez,L., Mendoza-Elvira,S., Ramirez-Mendoza,H., Gonzalez-Martinez,A.R., Rivera-Benitez,J.F.		Mexico	Sus scrofa	abdominal cavity	10/21/2015	Porcine epidemic diarrhea virus strain PEDV/MEX/VER/02/2015, complete genome	Porcine epidemic diarrhea virus	9823
MH004416	Porcine epidemic diarrhea virus	Alphacoronavirus	Alphacoronavirus	27685	Lara-Romero,R., Martinez-Bautista,R., Cerriteno-Sanchez,J.L., Gomez-Nunez,L., Mendoza-Elvira,S., Ramirez-Mendoza,H., Gonzalez-Martinez,A.R., Rivera-Benitez,J.F.		Mexico	Sus scrofa	feces	2/10/2017	Porcine epidemic diarrhea virus strain PEDV/MEX/JAL/01/2017, complete genome	Porcine epidemic diarrhea virus	9823
MH006961	Porcine epidemic diarrhea virus	Alphacoronavirus	Alphacoronavirus	27685	Lara-Romero,R., Martinez-Bautista,R., Cerriteno-Sanchez,J.L., Gomez-Nunez,L., Mendoza-Elvira,S., Ramirez-Mendoza,H., Gonzalez-Martinez,A.R., Rivera-Benitez,J.F.		Mexico	Sus scrofa	abdominal cavity	7/19/2014	Porcine epidemic diarrhea virus strain PEDV/MEX/JAL/01/2014, complete genome	Porcine epidemic diarrhea virus	9823
MH004420	Porcine epidemic diarrhea virus	Alphacoronavirus	Alphacoronavirus	27685	Lara-Romero,R., Martinez-Bautista,R., Cerriteno-Sanchez,J.L., Gomez-Nunez,L., Mendoza-Elvira,S., Ramirez-Mendoza,H., Gonzalez-Martinez,A.R., Rivera-Benitez,J.F.		Mexico	Sus scrofa	abdominal cavity	2/28/2017	Porcine epidemic diarrhea virus strain PEDV/MEX/JAL/05/2017, complete genome	Porcine epidemic diarrhea virus	9823
MH006958	Porcine epidemic diarrhea virus	Alphacoronavirus	Alphacoronavirus	27676	Lara-Romero,R., Martinez-Bautista,R., Cerriteno-Sanchez,J.L., Gomez-Nunez,L., Mendoza-Elvira,S., Ramirez-Mendoza,H., Gonzalez-Martinez,A.R., Rivera-Benitez,J.F., Martinez-Lara,A., Diosdado-Vargas,F., Socci-Escatell,G., Quintero-Ramirez,V.		Mexico	Sus scrofa	abdominal cavity	9/30/2013	Porcine epidemic diarrhea virus strain PEDV/MEX/MICH/19/2013, complete genome	Porcine epidemic diarrhea virus	9823
MH006962	Porcine epidemic diarrhea virus	Alphacoronavirus	Alphacoronavirus	27676	Lara-Romero,R., Martinez-Bautista,R., Cerriteno-Sanchez,J.L., Gomez-Nunez,L., Mendoza-Elvira,S., Ramirez-Mendoza,H., Gonzalez-Martinez,A.R., Rivera-Benitez,J.F.		Mexico	Sus scrofa	abdominal cavity	3/20/2015	Porcine epidemic diarrhea virus strain PEDV/MEX/MICH/02/2015, complete genome	Porcine epidemic diarrhea virus	9823
MH006963	Porcine epidemic diarrhea virus	Alphacoronavirus	Alphacoronavirus	27685	Lara-Romero,R., Martinez-Bautista,R., Cerriteno-Sanchez,J.L., Gomez-Nunez,L., Mendoza-Elvira,S., Ramirez-Mendoza,H., Gonzalez-Martinez,A.R., Rivera-Benitez,J.F., Martinez-Lara,A.		Mexico	Sus scrofa	abdominal cavity	3/13/2013	Porcine epidemic diarrhea virus strain PEDV/MEX/PUE/01/2016, complete genome	Porcine epidemic diarrhea virus	9823
MH013466	Porcine epidemic diarrhea virus	Alphacoronavirus	Alphacoronavirus	27667	Lara-Romero,R., Martinez-Bautista,R., Cerriteno-Sanchez,J.L., Gomez-Nunez,L., Mendoza-Elvira,S., Ramirez-Mendoza,H., Gonzalez-Martinez,A.R., Rivera-Benitez,J.F.		Mexico	Sus scrofa	feces	6/21/2017	Porcine epidemic diarrhea virus strain PEDV/MEX/QRO/02/2017, complete genome	Porcine epidemic diarrhea virus	9823
MH004421	Porcine epidemic diarrhea virus	Alphacoronavirus	Alphacoronavirus	27685	Lara-Romero,R., Martinez-Bautista,R., Cerriteno-Sanchez,J.L., Gomez-Nunez,L., Mendoza-Elvira,S., Ramirez-Mendoza,H., Gonzalez-Martinez,A.R., Rivera-Benitez,J.F., Rivera-Beniez,J.F.		Mexico	Sus scrofa	abdominal cavity	11/5/2015	Porcine epidemic diarrhea virus strain PEDV/MEX/PUE/01/2015, complete genome	Porcine epidemic diarrhea virus	9823
MH004417	Porcine epidemic diarrhea virus	Alphacoronavirus	Alphacoronavirus	27685	Lara-Romero,R., Martinez-Bautista,R., Cerriteno-Sanchez,J.L., Gomez-Nunez,L., Mendoza-Elvira,S., Ramirez-Mendoza,H., Gonzalez-Martinez,A.R., Rivera-Benitez,J.F.		Mexico	Sus scrofa	feces	2/10/2017	Porcine epidemic diarrhea virus strain PEDV/MEX/JAL/02/2017, complete genome	Porcine epidemic diarrhea virus	9823
MH006957	Porcine epidemic diarrhea virus	Alphacoronavirus	Alphacoronavirus	27685	Lara-Romero,R., Martinez-Bautista,R., Cerriteno-Sanchez,J.L., Gomez-Nunez,L., Mendoza-Elvira,S., Ramirez-Mendoza,H., Gonzalez-Martinez,A.R., Rivera-Benitez,J.F., Martinez-Lara,A., Diosdado-Vargas,F., Socci-Escatell,G., Quintero-Ramirez,V.		Mexico	Sus scrofa	abdominal cavity	7/24/2013	Porcine epidemic diarrhea virus strain PEDV/MEX/MICH/01/2013, complete genome	Porcine epidemic diarrhea virus	9823
MF593268	Middle East respiratory syndrome-related coronavirus	Betacoronavirus	Betacoronavirus	30009	Geldenhuys,M., Mortlock,M., Weyer,J., Bezuidt,O., Seamark,E.C.J., Kearney,T., Gleasner,C., Erkkila,T.H., Cui,H., Markotter,W., Seamark,E., Tracy,E.	29579103	South Africa	Neoromicia capensis	feces	4/20/2015	Middle East respiratory syndrome-related coronavirus strain Neoromicia/5038, complete genome	MERS	110938
MF280390	Coronavirus HKU15	Deltacoronavirus	Deltacoronavirus	25402	Xu,Z., Zhong,H., Zhou,Q., Du,Y., Chen,L., Zhang,Y., Xue,C., Cao,Y., Li,C.	29569144	China	Sus scrofa	unknown	2016	Porcine deltacoronavirus strain CHN-GD-2016, complete genome	Coronavirus HKU15	9823
MF314143	Betacoronavirus 1	Betacoronavirus	Betacoronavirus	30737	Dinwiddie,D.L., Kennedy,J.L., Schwalm,K.C., Stoner,A.N., Abramo,T.J.		USA: Little Rock, Arkansas	Homo sapiens	oronasopharynx	3/7/2016	Human coronavirus OC43 isolate HCoV-OC43/USA/ACRI_0052/2016, complete genome	Human coronavirus OC43	9606
MG772933	Severe acute respiratory syndrome-related coronavirus	Betacoronavirus	Betacoronavirus	29802	Hu,D., Zhu,C., Ai,L., He,T., Wang,Y., Ye,F., Yang,L., Ding,C., Zhu,X., Lv,R., Zhu,J., Hassan,B., Feng,Y., Tan,W., Wang,C.	30209269	China	Rhinolophus sinicus	unknown	2017-02	Bat SARS-like coronavirus isolate bat-SL-CoVZC45, complete genome	Bat SARS-like	89399
MG772934	Severe acute respiratory syndrome-related coronavirus	Betacoronavirus	Betacoronavirus	29732	Hu,D., Zhu,C., Ai,L., He,T., Wang,Y., Ye,F., Yang,L., Ding,C., Zhu,X., Lv,R., Zhu,J., Hassan,B., Feng,Y., Tan,W., Wang,C.	30209269	China	Rhinolophus sinicus	unknown	2015-07	Bat SARS-like coronavirus isolate bat-SL-CoVZXC21, complete genome	Bat SARS-like	89399
MG762674	Rousettus bat coronavirus HKU9	Betacoronavirus	Betacoronavirus	29134	Luo,Y., Li,B., Jiang,R.D., Hu,B.J., Luo,D.S., Zhu,G.J., Hu,B., Liu,H.Z., Zhang,Y.Z., Yang,X.L., Shi,Z.L.	29500692	China	Rousettus sp.	unknown	11/1/2009	Rousettus bat coronavirus HKU9 isolate Rousettus spp/Jinghong/2009, complete genome	Rousettus bat coronavirus HKU9
MG518518	Betacoronavirus 1	Betacoronavirus	Betacoronavirus	31034	Kim,J.H., Jang,J.H., Yoon,S.W., Noh,J.Y., Ahn,M.J., Kim,Y., Jeong,D.G., Kim,H.K.	29508550	South Korea: Chungnam	Hydropotes inermis	unknown	2/24/2017	Water deer coronavirus isolate W17-18, complete genome	Betacoronavirus 1	9883
MG923476	Middle East respiratory syndrome-related coronavirus	Betacoronavirus	Betacoronavirus	29455	Chu,D.K.W., Hui,K.P.Y., Perera,R.A.P.M., Miguel,E., Niemeyer,D., Zhao,J., Channappanavar,R., Dudas,G., Oladipo,J.O., Traore,A., Fassi-Fihri,O., Ali,A., Demissie,G.F., Muth,D., Chan,M.C.W., Nicholls,J.M., Meyerholz,D.K., Kuranga,S.A., Mamo,G., Zhou,Z., So,R.T.Y., Hemida,M.G., Webby,R.J., Roger,F., Rambaut,A., Poon,L.L.M., Perlman,S., Drosten,C., Chevalier,V., Peiris,M.	29507189	Nigeria	Camelus dromedarius	unknown	2/15/2016	Middle East respiratory syndrome-related coronavirus isolate MERS-CoV camel/Nigeria/NV1989/2016, complete genome	MERS	9838
MG923475	Middle East respiratory syndrome-related coronavirus	Betacoronavirus	Betacoronavirus	29462	Chu,D.K.W., Hui,K.P.Y., Perera,R.A.P.M., Miguel,E., Niemeyer,D., Zhao,J., Channappanavar,R., Dudas,G., Oladipo,J.O., Traore,A., Fassi-Fihri,O., Ali,A., Demissie,G.F., Muth,D., Chan,M.C.W., Nicholls,J.M., Meyerholz,D.K., Kuranga,S.A., Mamo,G., Zhou,Z., So,R.T.Y., Hemida,M.G., Webby,R.J., Roger,F., Rambaut,A., Poon,L.L.M., Perlman,S., Drosten,C., Chevalier,V., Peiris,M.	29507189	Nigeria	Camelus dromedarius	unknown	2/3/2016	Middle East respiratory syndrome-related coronavirus isolate MERS-CoV camel/Nigeria/NV1657/2016, complete genome	MERS	9838
MG923468	Middle East respiratory syndrome-related coronavirus	Betacoronavirus	Betacoronavirus	30091	Chu,D.K.W., Hui,K.P.Y., Perera,R.A.P.M., Miguel,E., Niemeyer,D., Zhao,J., Channappanavar,R., Dudas,G., Oladipo,J.O., Traore,A., Fassi-Fihri,O., Ali,A., Demissie,G.F., Muth,D., Chan,M.C.W., Nicholls,J.M., Meyerholz,D.K., Kuranga,S.A., Mamo,G., Zhou,Z., So,R.T.Y., Hemida,M.G., Webby,R.J., Roger,F., Rambaut,A., Poon,L.L.M., Perlman,S., Drosten,C., Chevalier,V., Peiris,M.	29507189	Ethiopia	Camelus dromedarius	unknown	3/15/2017	Middle East respiratory syndrome-related coronavirus isolate MERS-CoV camel/Ethiopia/AAU-EPHI-HKU4458/2017, complete genome	MERS	9838
MG923467	Middle East respiratory syndrome-related coronavirus	Betacoronavirus	Betacoronavirus	30077	Chu,D.K.W., Hui,K.P.Y., Perera,R.A.P.M., Miguel,E., Niemeyer,D., Zhao,J., Channappanavar,R., Dudas,G., Oladipo,J.O., Traore,A., Fassi-Fihri,O., Ali,A., Demissie,G.F., Muth,D., Chan,M.C.W., Nicholls,J.M., Meyerholz,D.K., Kuranga,S.A., Mamo,G., Zhou,Z., So,R.T.Y., Hemida,M.G., Webby,R.J., Roger,F., Rambaut,A., Poon,L.L.M., Perlman,S., Drosten,C., Chevalier,V., Peiris,M.	29507189	Ethiopia	Camelus dromedarius	unknown	3/15/2017	Middle East respiratory syndrome-related coronavirus isolate MERS-CoV camel/Ethiopia/AAU-EPHI-HKU4448/2017, complete genome	MERS	9838
MG923479	Middle East respiratory syndrome-related coronavirus	Betacoronavirus	Betacoronavirus	29455	Chu,D.K.W., Hui,K.P.Y., Perera,R.A.P.M., Miguel,E., Niemeyer,D., Zhao,J., Channappanavar,R., Dudas,G., Oladipo,J.O., Traore,A., Fassi-Fihri,O., Ali,A., Demissie,G.F., Muth,D., Chan,M.C.W., Nicholls,J.M., Meyerholz,D.K., Kuranga,S.A., Mamo,G., Zhou,Z., So,R.T.Y., Hemida,M.G., Webby,R.J., Roger,F., Rambaut,A., Poon,L.L.M., Perlman,S., Drosten,C., Chevalier,V., Peiris,M.	29507189	Nigeria	Camelus dromedarius	unknown	2/5/2016	Middle East respiratory syndrome-related coronavirus isolate MERS-CoV camel/Nigeria/NV1712/2016, complete genome	MERS	9838
MG923466	Middle East respiratory syndrome-related coronavirus	Betacoronavirus	Betacoronavirus	30047	Chu,D.K.W., Hui,K.P.Y., Perera,R.A.P.M., Miguel,E., Niemeyer,D., Zhao,J., Channappanavar,R., Dudas,G., Oladipo,J.O., Traore,A., Fassi-Fihri,O., Ali,A., Demissie,G.F., Muth,D., Chan,M.C.W., Nicholls,J.M., Meyerholz,D.K., Kuranga,S.A., Mamo,G., Zhou,Z., So,R.T.Y., Hemida,M.G., Webby,R.J., Roger,F., Rambaut,A., Poon,L.L.M., Perlman,S., Drosten,C., Chevalier,V., Peiris,M.	29507189	Ethiopia	Camelus dromedarius	unknown	3/15/2017	Middle East respiratory syndrome-related coronavirus isolate MERS-CoV camel/Ethiopia/AAU-EPHI-HKU4412/2017, complete genome	MERS	9838
MG923477	Middle East respiratory syndrome-related coronavirus	Betacoronavirus	Betacoronavirus	29458	Chu,D.K.W., Hui,K.P.Y., Perera,R.A.P.M., Miguel,E., Niemeyer,D., Zhao,J., Channappanavar,R., Dudas,G., Oladipo,J.O., Traore,A., Fassi-Fihri,O., Ali,A., Demissie,G.F., Muth,D., Chan,M.C.W., Nicholls,J.M., Meyerholz,D.K., Kuranga,S.A., Mamo,G., Zhou,Z., So,R.T.Y., Hemida,M.G., Webby,R.J., Roger,F., Rambaut,A., Poon,L.L.M., Perlman,S., Drosten,C., Chevalier,V., Peiris,M.	29507189	Nigeria	Camelus dromedarius	unknown	2/17/2016	Middle East respiratory syndrome-related coronavirus isolate MERS-CoV camel/Nigeria/NV2040/2016, complete genome	MERS	9838
MG923474	Middle East respiratory syndrome-related coronavirus	Betacoronavirus	Betacoronavirus	29454	Chu,D.K.W., Hui,K.P.Y., Perera,R.A.P.M., Miguel,E., Niemeyer,D., Zhao,J., Channappanavar,R., Dudas,G., Oladipo,J.O., Traore,A., Fassi-Fihri,O., Ali,A., Demissie,G.F., Muth,D., Chan,M.C.W., Nicholls,J.M., Meyerholz,D.K., Kuranga,S.A., Mamo,G., Zhou,Z., So,R.T.Y., Hemida,M.G., Webby,R.J., Roger,F., Rambaut,A., Poon,L.L.M., Perlman,S., Drosten,C., Chevalier,V., Peiris,M.	29507189	Nigeria	Camelus dromedarius	unknown	1/24/2016	Middle East respiratory syndrome-related coronavirus isolate MERS-CoV camel/Nigeria/NV1405/2016, complete genome	MERS	9838
MG923469	Middle East respiratory syndrome-related coronavirus	Betacoronavirus	Betacoronavirus	29421	Chu,D.K.W., Hui,K.P.Y., Perera,R.A.P.M., Miguel,E., Niemeyer,D., Zhao,J., Channappanavar,R., Dudas,G., Oladipo,J.O., Traore,A., Fassi-Fihri,O., Ali,A., Demissie,G.F., Muth,D., Chan,M.C.W., Nicholls,J.M., Meyerholz,D.K., Kuranga,S.A., Mamo,G., Zhou,Z., So,R.T.Y., Hemida,M.G., Webby,R.J., Roger,F., Rambaut,A., Poon,L.L.M., Perlman,S., Drosten,C., Chevalier,V., Peiris,M.	29507189	Morocco	Camelus dromedarius	unknown	3/3/2015	Middle East respiratory syndrome-related coronavirus isolate MERS-CoV camel/Morocco/CIRAD-HKU213/2015, complete genome	MERS	9838
MG923470	Middle East respiratory syndrome-related coronavirus	Betacoronavirus	Betacoronavirus	29423	Chu,D.K.W., Hui,K.P.Y., Perera,R.A.P.M., Miguel,E., Niemeyer,D., Zhao,J., Channappanavar,R., Dudas,G., Oladipo,J.O., Traore,A., Fassi-Fihri,O., Ali,A., Demissie,G.F., Muth,D., Chan,M.C.W., Nicholls,J.M., Meyerholz,D.K., Kuranga,S.A., Mamo,G., Zhou,Z., So,R.T.Y., Hemida,M.G., Webby,R.J., Roger,F., Rambaut,A., Poon,L.L.M., Perlman,S., Drosten,C., Chevalier,V., Peiris,M.	29507189	Burkina Faso	Camelus dromedarius	unknown	2/23/2015	Middle East respiratory syndrome-related coronavirus isolate MERS-CoV camel/Burkina Faso/CIRAD-HKU434/2015, complete genome	MERS	9838
MG923472	Middle East respiratory syndrome-related coronavirus	Betacoronavirus	Betacoronavirus	29680	Chu,D.K.W., Hui,K.P.Y., Perera,R.A.P.M., Miguel,E., Niemeyer,D., Zhao,J., Channappanavar,R., Dudas,G., Oladipo,J.O., Traore,A., Fassi-Fihri,O., Ali,A., Demissie,G.F., Muth,D., Chan,M.C.W., Nicholls,J.M., Meyerholz,D.K., Kuranga,S.A., Mamo,G., Zhou,Z., So,R.T.Y., Hemida,M.G., Webby,R.J., Roger,F., Rambaut,A., Poon,L.L.M., Perlman,S., Drosten,C., Chevalier,V., Peiris,M.	29507189	Nigeria	Camelus dromedarius	unknown	1/13/2015	Middle East respiratory syndrome-related coronavirus isolate MERS-CoV camel/Nigeria/NS004/2015, complete genome	MERS	9838
MG923480	Middle East respiratory syndrome-related coronavirus	Betacoronavirus	Betacoronavirus	29462	Chu,D.K.W., Hui,K.P.Y., Perera,R.A.P.M., Miguel,E., Niemeyer,D., Zhao,J., Channappanavar,R., Dudas,G., Oladipo,J.O., Traore,A., Fassi-Fihri,O., Ali,A., Demissie,G.F., Muth,D., Chan,M.C.W., Nicholls,J.M., Meyerholz,D.K., Kuranga,S.A., Mamo,G., Zhou,Z., So,R.T.Y., Hemida,M.G., Webby,R.J., Roger,F., Rambaut,A., Poon,L.L.M., Perlman,S., Drosten,C., Chevalier,V., Peiris,M.	29507189	Nigeria	Camelus dromedarius	unknown	2/7/2016	Middle East respiratory syndrome-related coronavirus isolate MERS-CoV camel/Nigeria/NV1787/2016, complete genome	MERS	9838
MG923481	Middle East respiratory syndrome-related coronavirus	Betacoronavirus	Betacoronavirus	29462	Chu,D.K.W., Hui,K.P.Y., Perera,R.A.P.M., Miguel,E., Niemeyer,D., Zhao,J., Channappanavar,R., Dudas,G., Oladipo,J.O., Traore,A., Fassi-Fihri,O., Ali,A., Demissie,G.F., Muth,D., Chan,M.C.W., Nicholls,J.M., Meyerholz,D.K., Kuranga,S.A., Mamo,G., Zhou,Z., So,R.T.Y., Hemida,M.G., Webby,R.J., Roger,F., Rambaut,A., Poon,L.L.M., Perlman,S., Drosten,C., Chevalier,V., Peiris,M.	29507189	Nigeria	Camelus dromedarius	unknown	2/16/2016	Middle East respiratory syndrome-related coronavirus isolate MERS-CoV camel/Nigeria/NV2020/2016, complete genome	MERS	9838
MG923471	Middle East respiratory syndrome-related coronavirus	Betacoronavirus	Betacoronavirus	29721	Chu,D.K.W., Hui,K.P.Y., Perera,R.A.P.M., Miguel,E., Niemeyer,D., Zhao,J., Channappanavar,R., Dudas,G., Oladipo,J.O., Traore,A., Fassi-Fihri,O., Ali,A., Demissie,G.F., Muth,D., Chan,M.C.W., Nicholls,J.M., Meyerholz,D.K., Kuranga,S.A., Mamo,G., Zhou,Z., So,R.T.Y., Hemida,M.G., Webby,R.J., Roger,F., Rambaut,A., Poon,L.L.M., Perlman,S., Drosten,C., Chevalier,V., Peiris,M.	29507189	Burkina Faso	Camelus dromedarius	unknown	3/18/2015	Middle East respiratory syndrome-related coronavirus isolate MERS-CoV camel/Burkina Faso/CIRAD-HKU785/2015, complete genome	MERS	9838
MG923473	Middle East respiratory syndrome-related coronavirus	Betacoronavirus	Betacoronavirus	29374	Chu,D.K.W., Hui,K.P.Y., Perera,R.A.P.M., Miguel,E., Niemeyer,D., Zhao,J., Channappanavar,R., Dudas,G., Oladipo,J.O., Traore,A., Fassi-Fihri,O., Ali,A., Demissie,G.F., Muth,D., Chan,M.C.W., Nicholls,J.M., Meyerholz,D.K., Kuranga,S.A., Mamo,G., Zhou,Z., So,R.T.Y., Hemida,M.G., Webby,R.J., Roger,F., Rambaut,A., Poon,L.L.M., Perlman,S., Drosten,C., Chevalier,V., Peiris,M.	29507189	Burkina Faso	Camelus dromedarius	unknown	3/16/2015	Middle East respiratory syndrome-related coronavirus isolate MERS-CoV camel/Burkina Faso/CIRAD-HKU697/2015, complete genome	MERS	9838
MG923478	Middle East respiratory syndrome-related coronavirus	Betacoronavirus	Betacoronavirus	29462	Chu,D.K.W., Hui,K.P.Y., Perera,R.A.P.M., Miguel,E., Niemeyer,D., Zhao,J., Channappanavar,R., Dudas,G., Oladipo,J.O., Traore,A., Fassi-Fihri,O., Ali,A., Demissie,G.F., Muth,D., Chan,M.C.W., Nicholls,J.M., Meyerholz,D.K., Kuranga,S.A., Mamo,G., Zhou,Z., So,R.T.Y., Hemida,M.G., Webby,R.J., Roger,F., Rambaut,A., Poon,L.L.M., Perlman,S., Drosten,C., Chevalier,V., Peiris,M.	29507189	Nigeria	Camelus dromedarius	unknown	2/3/2016	Middle East respiratory syndrome-related coronavirus isolate MERS-CoV camel/Nigeria/NV1673/2016, complete genome	MERS	9838
MF769419	Swine acute diarrhea syndrome coronavirus	Unknown	Alphacoronavirus	27173	Zhou,P., Fan,H., Lan,T., Yang,X.L., Shi,W.F., Zhang,W., Zhu,Y., Zhang,Y.W., Xie,Q.M., Mani,S., Zheng,X.S., Li,B., Li,J.M., Guo,H., Pei,G.Q., An,X.P., Chen,J.W., Zhou,L., Mai,K.J., Wu,Z.X., Li,D., Anderson,D.E., Zhang,L.B., Li,S.Y., Mi,Z.Q., He,T.T., Cong,F., Guo,P.J., Huang,R., Luo,Y., Liu,X.L., Chen,J., Huang,Y., Sun,Q., Zhang,X.L., Wang,Y.Y., Xing,S.Z., Chen,Y.S., Sun,Y., Li,J., Daszak,P., Wang…	29618817	China	Sus scrofa	unknown	2017	Swine acute diarrhea syndrome coronavirus isolate 197, complete genome	Swine acute diarrhea syndrome coronavirus	9823
MF094688	Swine acute diarrhea syndrome related coronavirus	Unknown	Alphacoronavirus	27177	Zhou,P., Fan,H., Lan,T., Yang,X.L., Shi,W.F., Zhang,W., Zhu,Y., Zhang,Y.W., Xie,Q.M., Mani,S., Zheng,X.S., Li,B., Li,J.M., Guo,H., Pei,G.Q., An,X.P., Chen,J.W., Zhou,L., Mai,K.J., Wu,Z.X., Li,D., Anderson,D.E., Zhang,L.B., Li,S.Y., Mi,Z.Q., He,T.T., Cong,F., Guo,P.J., Huang,R., Luo,Y., Liu,X.L., Chen,J., Huang,Y., Sun,Q., Zhang,X.L., Wang,Y.Y., Xing,S.Z., Chen,Y.S., Sun,Y., Li,J., Daszak,P., Wang…	29618817	China	Rhinolophus	unknown		Swine acute diarrhea syndrome related coronavirus isolate 162140, complete genome	Swine acute diarrhea syndrome related coronavirus
MF094682	Swine acute diarrhea syndrome coronavirus	Unknown	Alphacoronavirus	27173	Zhou,P., Fan,H., Lan,T., Yang,X.L., Shi,W.F., Zhang,W., Zhu,Y., Zhang,Y.W., Xie,Q.M., Mani,S., Zheng,X.S., Li,B., Li,J.M., Guo,H., Pei,G.Q., An,X.P., Chen,J.W., Zhou,L., Mai,K.J., Wu,Z.X., Li,D., Anderson,D.E., Zhang,L.B., Li,S.Y., Mi,Z.Q., He,T.T., Cong,F., Guo,P.J., Huang,R., Luo,Y., Liu,X.L., Chen,J., Huang,Y., Sun,Q., Zhang,X.L., Wang,Y.Y., Xing,S.Z., Chen,Y.S., Sun,Y., Li,J., Daszak,P., Wang…	29618817	China	Sus scrofa	unknown		Swine acute diarrhea syndrome coronavirus isolate FarmB, complete genome	Swine acute diarrhea syndrome coronavirus	9823
MF769428	Swine acute diarrhea syndrome coronavirus	Unknown	Alphacoronavirus	27173	Zhou,P., Fan,H., Lan,T., Yang,X.L., Shi,W.F., Zhang,W., Zhu,Y., Zhang,Y.W., Xie,Q.M., Mani,S., Zheng,X.S., Li,B., Li,J.M., Guo,H., Pei,G.Q., An,X.P., Chen,J.W., Zhou,L., Mai,K.J., Wu,Z.X., Li,D., Anderson,D.E., Zhang,L.B., Li,S.Y., Mi,Z.Q., He,T.T., Cong,F., Guo,P.J., Huang,R., Luo,Y., Liu,X.L., Chen,J., Huang,Y., Sun,Q., Zhang,X.L., Wang,Y.Y., Xing,S.Z., Chen,Y.S., Sun,Y., Li,J., Daszak,P., Wang…	29618817	China	Sus scrofa	unknown	2017	Swine acute diarrhea syndrome coronavirus isolate 53, complete genome	Swine acute diarrhea syndrome coronavirus	9823
MG557844	Swine acute diarrhea syndrome coronavirus	Unknown	Alphacoronavirus	27163	Zhou,P., Fan,H., Lan,T., Yang,X.L., Shi,W.F., Zhang,W., Zhu,Y., Zhang,Y.W., Xie,Q.M., Mani,S., Zheng,X.S., Li,B., Li,J.M., Guo,H., Pei,G.Q., An,X.P., Chen,J.W., Zhou,L., Mai,K.J., Wu,Z.X., Li,D., Anderson,D.E., Zhang,L.B., Li,S.Y., Mi,Z.Q., He,T.T., Cong,F., Guo,P.J., Huang,R., Luo,Y., Liu,X.L., Chen,J., Huang,Y., Sun,Q., Zhang,X.L., Wang,Y.Y., Xing,S.Z., Chen,Y.S., Sun,Y., Li,J., Daszak,P., Wang…	29618817	China	Sus scrofa	unknown	2017-04	Swine acute diarrhea syndrome coronavirus isolate SADS-CoV/CN/GDWT/2017, complete genome	Swine acute diarrhea syndrome coronavirus	9823
MF094685	Swine acute diarrhea syndrome related coronavirus	Unknown	Alphacoronavirus	27200	Zhou,P., Fan,H., Lan,T., Yang,X.L., Shi,W.F., Zhang,W., Zhu,Y., Zhang,Y.W., Xie,Q.M., Mani,S., Zheng,X.S., Li,B., Li,J.M., Guo,H., Pei,G.Q., An,X.P., Chen,J.W., Zhou,L., Mai,K.J., Wu,Z.X., Li,D., Anderson,D.E., Zhang,L.B., Li,S.Y., Mi,Z.Q., He,T.T., Cong,F., Guo,P.J., Huang,R., Luo,Y., Liu,X.L., Chen,J., Huang,Y., Sun,Q., Zhang,X.L., Wang,Y.Y., Xing,S.Z., Chen,Y.S., Sun,Y., Li,J., Daszak,P., Wang…	29618817	China	Rhinolophus sp.	unknown		Swine acute diarrhea syndrome related coronavirus isolate 8462, complete genome	Swine acute diarrhea syndrome related coronavirus
MF094687	Swine acute diarrhea syndrome related coronavirus	Unknown	Alphacoronavirus	27174	Zhou,P., Fan,H., Lan,T., Yang,X.L., Shi,W.F., Zhang,W., Zhu,Y., Zhang,Y.W., Xie,Q.M., Mani,S., Zheng,X.S., Li,B., Li,J.M., Guo,H., Pei,G.Q., An,X.P., Chen,J.W., Zhou,L., Mai,K.J., Wu,Z.X., Li,D., Anderson,D.E., Zhang,L.B., Li,S.Y., Mi,Z.Q., He,T.T., Cong,F., Guo,P.J., Huang,R., Luo,Y., Liu,X.L., Chen,J., Huang,Y., Sun,Q., Zhang,X.L., Wang,Y.Y., Xing,S.Z., Chen,Y.S., Sun,Y., Li,J., Daszak,P., Wang…	29618817	China	Rhinolophus sp.	unknown		Swine acute diarrhea syndrome related coronavirus isolate 141388, complete genome	Swine acute diarrhea syndrome related coronavirus
MF769416	Swine acute diarrhea syndrome coronavirus	Unknown	Alphacoronavirus	27173	Zhou,P., Fan,H., Lan,T., Yang,X.L., Shi,W.F., Zhang,W., Zhu,Y., Zhang,Y.W., Xie,Q.M., Mani,S., Zheng,X.S., Li,B., Li,J.M., Guo,H., Pei,G.Q., An,X.P., Chen,J.W., Zhou,L., Mai,K.J., Wu,Z.X., Li,D., Anderson,D.E., Zhang,L.B., Li,S.Y., Mi,Z.Q., He,T.T., Cong,F., Guo,P.J., Huang,R., Luo,Y., Liu,X.L., Chen,J., Huang,Y., Sun,Q., Zhang,X.L., Wang,Y.Y., Xing,S.Z., Chen,Y.S., Sun,Y., Li,J., Daszak,P., Wang…	29618817	China	Sus scrofa	unknown	2017	Swine acute diarrhea syndrome coronavirus isolate 57, complete genome	Swine acute diarrhea syndrome coronavirus	9823
MF769423	Swine acute diarrhea syndrome coronavirus	Unknown	Alphacoronavirus	27173	Zhou,P., Fan,H., Lan,T., Yang,X.L., Shi,W.F., Zhang,W., Zhu,Y., Zhang,Y.W., Xie,Q.M., Mani,S., Zheng,X.S., Li,B., Li,J.M., Guo,H., Pei,G.Q., An,X.P., Chen,J.W., Zhou,L., Mai,K.J., Wu,Z.X., Li,D., Anderson,D.E., Zhang,L.B., Li,S.Y., Mi,Z.Q., He,T.T., Cong,F., Guo,P.J., Huang,R., Luo,Y., Liu,X.L., Chen,J., Huang,Y., Sun,Q., Zhang,X.L., Wang,Y.Y., Xing,S.Z., Chen,Y.S., Sun,Y., Li,J., Daszak,P., Wang…	29618817	China	Sus scrofa	unknown	2017	Swine acute diarrhea syndrome coronavirus isolate 175, complete genome	Swine acute diarrhea syndrome coronavirus	9823
MF769424	Swine acute diarrhea syndrome coronavirus	Unknown	Alphacoronavirus	27173	Zhou,P., Fan,H., Lan,T., Yang,X.L., Shi,W.F., Zhang,W., Zhu,Y., Zhang,Y.W., Xie,Q.M., Mani,S., Zheng,X.S., Li,B., Li,J.M., Guo,H., Pei,G.Q., An,X.P., Chen,J.W., Zhou,L., Mai,K.J., Wu,Z.X., Li,D., Anderson,D.E., Zhang,L.B., Li,S.Y., Mi,Z.Q., He,T.T., Cong,F., Guo,P.J., Huang,R., Luo,Y., Liu,X.L., Chen,J., Huang,Y., Sun,Q., Zhang,X.L., Wang,Y.Y., Xing,S.Z., Chen,Y.S., Sun,Y., Li,J., Daszak,P., Wang…	29618817	China	Sus scrofa	unknown	2017	Swine acute diarrhea syndrome coronavirus isolate 182, complete genome	Swine acute diarrhea syndrome coronavirus	9823
MF769433	Swine acute diarrhea syndrome coronavirus	Unknown	Alphacoronavirus	27173	Zhou,P., Fan,H., Lan,T., Yang,X.L., Shi,W.F., Zhang,W., Zhu,Y., Zhang,Y.W., Xie,Q.M., Mani,S., Zheng,X.S., Li,B., Li,J.M., Guo,H., Pei,G.Q., An,X.P., Chen,J.W., Zhou,L., Mai,K.J., Wu,Z.X., Li,D., Anderson,D.E., Zhang,L.B., Li,S.Y., Mi,Z.Q., He,T.T., Cong,F., Guo,P.J., Huang,R., Luo,Y., Liu,X.L., Chen,J., Huang,Y., Sun,Q., Zhang,X.L., Wang,Y.Y., Xing,S.Z., Chen,Y.S., Sun,Y., Li,J., Daszak,P., Wang…	29618817	China	Sus scrofa	unknown	2017	Swine acute diarrhea syndrome coronavirus isolate 44, complete genome	Swine acute diarrhea syndrome coronavirus	9823
MF094686	Swine acute diarrhea syndrome related coronavirus	Unknown	Alphacoronavirus	27198	Zhou,P., Fan,H., Lan,T., Yang,X.L., Shi,W.F., Zhang,W., Zhu,Y., Zhang,Y.W., Xie,Q.M., Mani,S., Zheng,X.S., Li,B., Li,J.M., Guo,H., Pei,G.Q., An,X.P., Chen,J.W., Zhou,L., Mai,K.J., Wu,Z.X., Li,D., Anderson,D.E., Zhang,L.B., Li,S.Y., Mi,Z.Q., He,T.T., Cong,F., Guo,P.J., Huang,R., Luo,Y., Liu,X.L., Chen,J., Huang,Y., Sun,Q., Zhang,X.L., Wang,Y.Y., Xing,S.Z., Chen,Y.S., Sun,Y., Li,J., Daszak,P., Wang…	29618817	China	Rhinolophus sp.	unknown		Swine acute diarrhea syndrome related coronavirus isolate 8495, complete genome	Swine acute diarrhea syndrome related coronavirus
MF769417	Swine acute diarrhea syndrome coronavirus	Unknown	Alphacoronavirus	27173	Zhou,P., Fan,H., Lan,T., Yang,X.L., Shi,W.F., Zhang,W., Zhu,Y., Zhang,Y.W., Xie,Q.M., Mani,S., Zheng,X.S., Li,B., Li,J.M., Guo,H., Pei,G.Q., An,X.P., Chen,J.W., Zhou,L., Mai,K.J., Wu,Z.X., Li,D., Anderson,D.E., Zhang,L.B., Li,S.Y., Mi,Z.Q., He,T.T., Cong,F., Guo,P.J., Huang,R., Luo,Y., Liu,X.L., Chen,J., Huang,Y., Sun,Q., Zhang,X.L., Wang,Y.Y., Xing,S.Z., Chen,Y.S., Sun,Y., Li,J., Daszak,P., Wang…	29618817	China	Sus scrofa	unknown	2017	Swine acute diarrhea syndrome coronavirus isolate 31, complete genome	Swine acute diarrhea syndrome coronavirus	9823
MF769418	Swine acute diarrhea syndrome coronavirus	Unknown	Alphacoronavirus	27173	Zhou,P., Fan,H., Lan,T., Yang,X.L., Shi,W.F., Zhang,W., Zhu,Y., Zhang,Y.W., Xie,Q.M., Mani,S., Zheng,X.S., Li,B., Li,J.M., Guo,H., Pei,G.Q., An,X.P., Chen,J.W., Zhou,L., Mai,K.J., Wu,Z.X., Li,D., Anderson,D.E., Zhang,L.B., Li,S.Y., Mi,Z.Q., He,T.T., Cong,F., Guo,P.J., Huang,R., Luo,Y., Liu,X.L., Chen,J., Huang,Y., Sun,Q., Zhang,X.L., Wang,Y.Y., Xing,S.Z., Chen,Y.S., Sun,Y., Li,J., Daszak,P., Wang…	29618817	China	Sus scrofa	unknown	2017	Swine acute diarrhea syndrome coronavirus isolate 207, complete genome	Swine acute diarrhea syndrome coronavirus	9823
MF094684	Swine acute diarrhea syndrome coronavirus	Unknown	Alphacoronavirus	27173	Zhou,P., Fan,H., Lan,T., Yang,X.L., Shi,W.F., Zhang,W., Zhu,Y., Zhang,Y.W., Xie,Q.M., Mani,S., Zheng,X.S., Li,B., Li,J.M., Guo,H., Pei,G.Q., An,X.P., Chen,J.W., Zhou,L., Mai,K.J., Wu,Z.X., Li,D., Anderson,D.E., Zhang,L.B., Li,S.Y., Mi,Z.Q., He,T.T., Cong,F., Guo,P.J., Huang,R., Luo,Y., Liu,X.L., Chen,J., Huang,Y., Sun,Q., Zhang,X.L., Wang,Y.Y., Xing,S.Z., Chen,Y.S., Sun,Y., Li,J., Daszak,P., Wang…	29618817	China	Sus scrofa	unknown		Swine acute diarrhea syndrome coronavirus isolate FarmD, complete genome	Swine acute diarrhea syndrome coronavirus	9823
MF769441	Swine acute diarrhea syndrome coronavirus	Unknown	Alphacoronavirus	27173	Zhou,P., Fan,H., Lan,T., Yang,X.L., Shi,W.F., Zhang,W., Zhu,Y., Zhang,Y.W., Xie,Q.M., Mani,S., Zheng,X.S., Li,B., Li,J.M., Guo,H., Pei,G.Q., An,X.P., Chen,J.W., Zhou,L., Mai,K.J., Wu,Z.X., Li,D., Anderson,D.E., Zhang,L.B., Li,S.Y., Mi,Z.Q., He,T.T., Cong,F., Guo,P.J., Huang,R., Luo,Y., Liu,X.L., Chen,J., Huang,Y., Sun,Q., Zhang,X.L., Wang,Y.Y., Xing,S.Z., Chen,Y.S., Sun,Y., Li,J., Daszak,P., Wang…	29618817	China	Sus scrofa	unknown	2017	Swine acute diarrhea syndrome coronavirus isolate 82, complete genome	Swine acute diarrhea syndrome coronavirus	9823
MG837011	Porcine epidemic diarrhea virus	Alphacoronavirus	Alphacoronavirus	28038	Wang,H., Sang,Y., Tu,G., Wu,H., Sun,T.		China	Sus scrofa	feces	2/21/2012	Porcine epidemic diarrhea virus isolate CHN/SH-2012-5/2012, complete genome	Porcine epidemic diarrhea virus	9823
MG837012	Porcine epidemic diarrhea virus	Alphacoronavirus	Alphacoronavirus	27412	Wang,H., Sang,Y., Tu,G., Wu,H., Sun,T.		China	Sus scrofa	feces	1/20/2016	Porcine epidemic diarrhea virus isolate CHN/SH-2016-4/2016, complete genome	Porcine epidemic diarrhea virus	9823
MG448607	Avian coronavirus	Gammacoronavirus	Gammacoronavirus	27675	Jiang,L., Xu,L., Chen,Y., Han,Z., Liu,S.		China	Gallus gallus	unknown	2012	Infectious bronchitis virus strain ck/CH/LHB/121042, complete genome	Avian coronavirus	9031
KY776701	Avian coronavirus	Gammacoronavirus	Gammacoronavirus	27620	Zhao,W., Jiang,L., Chen,Y., Han,Z., Liu,S.		China	Gallus gallus	unknown	2017	Infectious bronchitis virus strain gammaCoV/ck/China/I0108/17, complete genome	Avian coronavirus	9031
KY776700	Avian coronavirus	Gammacoronavirus	Gammacoronavirus	27623	Jiang,L., Zhao,W., Chen,Y., Han,Z., Liu,S.		China	Gallus gallus	unknown		Infectious bronchitis virus strain gammaCoV/ck/China/I0712/11, complete genome	Avian coronavirus	9031
KY799582	Avian coronavirus	Gammacoronavirus	Gammacoronavirus	27672	Jiang,L., Han,Z., Chen,Y., Zhao,W., Sun,J., Zhao,Y., Liu,S.	29141204	China	Gallus gallus	unknown		Infectious bronchitis virus strain ck/CH/LSC/99I, complete genome	Avian coronavirus	9031
MG334554	Porcine epidemic diarrhea virus	Alphacoronavirus	Alphacoronavirus	28038	Zhang,J., Yim-Im,W., Chen,Q., Zheng,Y., Schumacher,L., Huang,H., Gauger,P., Harmon,K., Li,G.	29468451	USA: Oklahoma	Sus scrofa	unknown	2/7/2017	Porcine epidemic diarrhea virus strain USA/OK10240-6/2017, complete genome	Porcine epidemic diarrhea virus	9823
MG334555	Porcine epidemic diarrhea virus	Alphacoronavirus	Alphacoronavirus	27438	Zhang,J., Yim-Im,W., Chen,Q., Zheng,Y., Schumacher,L., Huang,H., Gauger,P., Harmon,K., Li,G.	29468451	USA: Oklahoma	Sus scrofa	unknown	2/7/2017	Porcine epidemic diarrhea virus strain USA/OK10240-8/2017, complete genome	Porcine epidemic diarrhea virus	9823
MG772808	Human coronavirus NL63	Alphacoronavirus	Alphacoronavirus	27535	Kim,J.-M., Kim,S.-T., Yang,J.-S., Kim,S.S., Cheong,H.-M.		South Korea	Homo sapiens	oronasopharynx	11/25/2014	Human coronavirus NL63 isolate CN0601/14, complete genome	Human coronavirus NL63	9606
MG781192	Porcine epidemic diarrhea virus	Alphacoronavirus	Alphacoronavirus	27962	Park,B.-S., Lee,N.		South Korea	Sus scrofa	abdominal cavity	10/23/2014	Porcine epidemic diarrhea virus strain PPC 14, complete genome	Porcine epidemic diarrhea virus	9823
KY649107	Porcine epidemic diarrhea virus	Alphacoronavirus	Alphacoronavirus	28032	Qiao,H., Zhang,Y., Yang,X.W., Xu,P.L., Chen,H.Y.		China	Sus scrofa	feces	5/1/2016	Porcine epidemic diarrhea virus strain CH-HNKF-16, complete genome	Porcine epidemic diarrhea virus	9823
KX442564	Hypsugo bat coronavirus HKU25	Unknown	Betacoronavirus	30498	Lau,S.K.P., Zhang,L., Luk,H.K.H., Xiong,L., Peng,X., Li,K.S.M., He,X., Zhao,P.S.-H., Fan,R.Y.Y., Wong,A.C.P., Ahmed,S.S., Cai,J.-P., Chan,J.F.W., Sun,Y., Jin,D., Chen,H., Lau,T.C.K., Kok,R.K.H., Li,W., Yuen,K.-Y., Woo,P.C.Y.		China	Hypsugo pulveratus	feces	9/14/2013	Hypsugo bat coronavirus HKU25 isolate YD131305, complete genome	Hypsugo bat coronavirus HKU25	867834
KX442565	Hypsugo bat coronavirus HKU25	Unknown	Betacoronavirus	30497	Lau,S.K.P., Zhang,L., Luk,H.K.H., Xiong,L., Peng,X., Li,K.S.M., He,X., Zhao,P.S.-H., Fan,R.Y.Y., Wong,A.C.P., Ahmed,S.S., Cai,J.-P., Chan,J.F.W., Sun,Y., Jin,D., Chen,H., Lau,T.C.K., Kok,R.K.H., Li,W., Yuen,K.-Y., Woo,P.C.Y.		China	Hypsugo pulveratus	feces	5/8/2014	Hypsugo bat coronavirus HKU25 isolate NL140462, complete genome	Hypsugo bat coronavirus HKU25	867834
MG596803	Middle East respiratory syndrome-related coronavirus	Betacoronavirus	Betacoronavirus	30039	Moreno,A., Lelli,D., de Sabato,L., Zaccaria,G., Boni,A., Sozzi,E., Prosperi,A., Lavazza,A., Cella,E., Castrucci,M.R., Cicozzi,M., Vaccari,G., De Sabato,L.	29258555	Italy	Pipistrellus kuhlii	unknown	2011	Middle East respiratory syndrome-related coronavirus isolate Bat-CoV/P.khulii/Italy/206645-63/2011, complete genome	MERS	59472
MG596802	Middle East respiratory syndrome-related coronavirus	Betacoronavirus	Betacoronavirus	30048	Moreno,A., Lelli,D., de Sabato,L., Zaccaria,G., Boni,A., Sozzi,E., Prosperi,A., Lavazza,A., Cella,E., Castrucci,M.R., Cicozzi,M., Vaccari,G., De Sabato,L.	29258555	Italy	Hypsugo savii	unknown	2011	Middle East respiratory syndrome-related coronavirus isolate Bat-CoV/H.savii/Italy/206645-40/2011, complete genome	MERS	109485
MF375374	Porcine epidemic diarrhea virus	Alphacoronavirus	Alphacoronavirus	28079	Kai,L., Ping,S.D., Yu,Y., Fan,Z.F., Ming,Z., Nan,G.N., Jun,H.H., Yan,H.D., Xin,T.Y.		China	Sus scrofa	unknown	5/21/2017	Porcine epidemic diarrhea virus isolate CH/JXJA/2017, complete genome	Porcine epidemic diarrhea virus	9823
KY673149	Middle East respiratory syndrome-related coronavirus	Betacoronavirus	Betacoronavirus	30123	Queen,K., Al-Jardani,A., Zhang,J., Al Kindi,H., Li,Y., Tao,Y., Al Baqlani,S., Al Mahrouqi,S., Tong,S.		Oman	Camelus dromedarius	oronasopharynx	2015-01	Middle East respiratory syndrome-related coronavirus strain Camel/Oman_1_2015, complete genome	MERS	9838
KY688118	Middle East respiratory syndrome-related coronavirus	Betacoronavirus	Betacoronavirus	30075	Paden,C.R., Tamin,A., Assiri,A.M., Queen,K., Li,Y., Zhang,J., Tong,S.		Saudi Arabia	Homo sapiens	lung, oronasopharynx	2/7/2015	Middle East respiratory syndrome-related coronavirus strain Hu/Khobar-KSA-6736/2015, complete genome	MERS	9606
KX722529	Alphacoronavirus 1	Alphacoronavirus	Alphacoronavirus	29174	Ryt-Hansen,P., Krog,J.S., Larsen,L.E.		Belgium	Felis catus	unknown	1/1/2015	Feline coronavirus isolate UG-FH8, complete genome	Alphacoronavirus 1	9685
KY688121	Middle East respiratory syndrome-related coronavirus	Betacoronavirus	Betacoronavirus	30039	Paden,C.R., Tamin,A., Assiri,A.M., Queen,K., Li,Y., Zhang,J., Tong,S.		Saudi Arabia	Homo sapiens	lung, oronasopharynx	5/22/2015	Middle East respiratory syndrome-related coronavirus strain Hu/Hufuf-KSA-11442/2015, complete genome	MERS	9606
KY673148	Middle East respiratory syndrome-related coronavirus	Betacoronavirus	Betacoronavirus	30123	Queen,K., Al-Jardani,A., Zhang,J., Al Kindi,H., Li,Y., Tao,Y., Al Baqlani,S., Al Mahrouqi,S., Tong,S.		Oman	Homo sapiens	oronasopharynx	1/6/2015	Middle East respiratory syndrome-related coronavirus strain Hu/Oman_50_2015, complete genome	MERS	9606
KX722530	Alphacoronavirus 1	Alphacoronavirus	Alphacoronavirus	28595	Ryt-Hansen,P., Krog,J.S., Larsen,L.E.		Denmark	Felis catus	lung	2/1/2015	Feline coronavirus isolate Cat 1 Karlslunde, complete genome	Alphacoronavirus 1	9685
KY688119	Middle East respiratory syndrome-related coronavirus	Betacoronavirus	Betacoronavirus	30061	Paden,C.R., Tamin,A., Assiri,A.M., Queen,K., Li,Y., Zhang,J., Tong,S.		Saudi Arabia	Homo sapiens	lung, oronasopharynx	5/1/2015	Middle East respiratory syndrome-related coronavirus strain Hu/Aseer-KSA-Rs924/2015, complete genome	MERS	9606
KY688120	Middle East respiratory syndrome-related coronavirus	Betacoronavirus	Betacoronavirus	30102	Paden,C.R., Tamin,A., Assiri,A.M., Queen,K., Li,Y., Zhang,J., Tong,S.		Saudi Arabia	Homo sapiens	lung, oronasopharynx	5/10/2015	Middle East respiratory syndrome-related coronavirus strain Hu/Hufuf-KSA-11002/2015, complete genome	MERS	9606
KY688123	Middle East respiratory syndrome-related coronavirus	Betacoronavirus	Betacoronavirus	30102	Paden,C.R., Tamin,A., Assiri,A.M., Queen,K., Li,Y., Zhang,J., Tong,S.		Saudi Arabia	Homo sapiens	lung, oronasopharynx	5/13/2015	Middle East respiratory syndrome-related coronavirus strain Hu/Hufuf-KSA-11150/2015, complete genome	MERS	9606
MF041982	Coronavirus HKU15	Deltacoronavirus	Deltacoronavirus	25414	Yang,D., Ju,H., Wang,J., Bai,Y., Ge,F., Liu,J., Li,X., Sun,Q., Yang,X.C., Zhu,J., Zhou,J., Liu,P.		China	Sus scrofa	unknown	12/23/2016	Porcine deltacoronavirus strain SHJS/SL/2016, complete genome	Coronavirus HKU15	9823
KY513724	Coronavirus HKU15	Deltacoronavirus	Deltacoronavirus	25413	Huang,Y.W.		China: Hunan	Sus scrofa	feces	2014	Porcine deltacoronavirus strain CH/Hunan/2014, complete genome	Coronavirus HKU15	9823
KY513725	Coronavirus HKU15	Deltacoronavirus	Deltacoronavirus	25422	Huang,Y.W.		China: Jiangsu	Sus scrofa	feces	2014	Porcine deltacoronavirus strain CH/Jiangsu/2014, complete genome	Coronavirus HKU15	9823
KY566209	Alphacoronavirus 1	Alphacoronavirus	Alphacoronavirus	29440	Liu,Q., Sun,D.		China	Felis catus	abdominal cavity	2016-11	Feline coronavirus strain HLJ/HRB/2016/10, complete genome	Alphacoronavirus 1	9685
KY566210	Alphacoronavirus 1	Alphacoronavirus	Alphacoronavirus	29297	Liu,Q., Sun,D.		China	Felis catus	abdominal cavity	2016-11	Feline coronavirus strain HLJ/HRB/2016/11, complete genome	Alphacoronavirus 1	9685
KY566211	Alphacoronavirus 1	Alphacoronavirus	Alphacoronavirus	29337	Liu,Q., Sun,D.		China	Felis catus	abdominal cavity	2016-11	Feline coronavirus strain HLJ/HRB/2016/13, complete genome	Alphacoronavirus 1	9685
KY581691	Middle East respiratory syndrome-related coronavirus	Betacoronavirus	Betacoronavirus	30123	Paden,C.R., Yusof,M.F.B.M., Al Hammadi,Z.M., Queen,K., Tao,Y., Eltahir,Y.M., Elsayed,E.A., Marzoug,B.A., Bensalah,O.K.A., Khalafalla,A.I., Al Mulla,M., Elkheir,K.A., Issa,Z.B., Pradeep,K., Elsaleh,F.N., Imambaccus,H., Sasse,J., Weber,S., Shi,M., Zhang,J., Li,Y., Pham,H., Kim,L., Hall,A.J., Gerber,S.I., Al Hosani,F.I., Tong,S., Al Muhairi,S.S.M., Al Muhairi,S.S., Al Hammadi,Z., Abou Elkheir,K., Al…	29239118	United Arab Emirates	Homo sapiens	lung, oronasopharynx	4/14/2014	Middle East respiratory syndrome-related coronavirus strain Hu/UAE_023_2014, complete genome	MERS	9606
KY581694	Middle East respiratory syndrome-related coronavirus	Betacoronavirus	Betacoronavirus	30123	Paden,C.R., Yusof,M.F.B.M., Al Hammadi,Z.M., Queen,K., Tao,Y., Eltahir,Y.M., Elsayed,E.A., Marzoug,B.A., Bensalah,O.K.A., Khalafalla,A.I., Al Mulla,M., Elkheir,K.A., Issa,Z.B., Pradeep,K., Elsaleh,F.N., Imambaccus,H., Sasse,J., Weber,S., Shi,M., Zhang,J., Li,Y., Pham,H., Kim,L., Hall,A.J., Gerber,S.I., Al Hosani,F.I., Tong,S., Al Muhairi,S.S.M., Al Muhairi,S.S., Al Hammadi,Z., Abou Elkheir,K., Al…	29239118	United Arab Emirates	Homo sapiens	lung, oronasopharynx	2014	Middle East respiratory syndrome-related coronavirus strain Hu/UAE_X_2014, complete genome	MERS	9606
KY581690	Middle East respiratory syndrome-related coronavirus	Betacoronavirus	Betacoronavirus	30123	Paden,C.R., Yusof,M.F.B.M., Al Hammadi,Z.M., Queen,K., Tao,Y., Eltahir,Y.M., Elsayed,E.A., Marzoug,B.A., Bensalah,O.K.A., Khalafalla,A.I., Al Mulla,M., Elkheir,K.A., Issa,Z.B., Pradeep,K., Elsaleh,F.N., Imambaccus,H., Sasse,J., Weber,S., Shi,M., Zhang,J., Li,Y., Pham,H., Kim,L., Hall,A.J., Gerber,S.I., Al Hosani,F.I., Tong,S., Al Muhairi,S.S.M., Al Muhairi,S.S., Al Hammadi,Z., Abou Elkheir,K., Al…	29239118	United Arab Emirates	Homo sapiens	lung, oronasopharynx	4/12/2014	Middle East respiratory syndrome-related coronavirus strain Hu/UAE_017_2014, complete genome	MERS	9606
KY581693	Middle East respiratory syndrome-related coronavirus	Betacoronavirus	Betacoronavirus	30123	Paden,C.R., Yusof,M.F.B.M., Al Hammadi,Z.M., Queen,K., Tao,Y., Eltahir,Y.M., Elsayed,E.A., Marzoug,B.A., Bensalah,O.K.A., Khalafalla,A.I., Al Mulla,M., Elkheir,K.A., Issa,Z.B., Pradeep,K., Elsaleh,F.N., Imambaccus,H., Sasse,J., Weber,S., Shi,M., Zhang,J., Li,Y., Pham,H., Kim,L., Hall,A.J., Gerber,S.I., Al Hosani,F.I., Tong,S., Al Muhairi,S.S.M., Al Muhairi,S.S., Al Hammadi,Z., Abou Elkheir,K., Al…	29239118	United Arab Emirates	Homo sapiens	lung, oronasopharynx	4/20/2014	Middle East respiratory syndrome-related coronavirus strain Hu/UAE_032_2014, complete genome	MERS	9606
KY581700	Middle East respiratory syndrome-related coronavirus	Betacoronavirus	Betacoronavirus	30123	Paden,C.R., Yusof,M.F.B.M., Al Hammadi,Z.M., Queen,K., Tao,Y., Eltahir,Y.M., Elsayed,E.A., Marzoug,B.A., Bensalah,O.K.A., Khalafalla,A.I., Al Mulla,M., Elkheir,K.A., Issa,Z.B., Pradeep,K., Elsaleh,F.N., Imambaccus,H., Sasse,J., Weber,S., Shi,M., Zhang,J., Li,Y., Pham,H., Kim,L., Hall,A.J., Gerber,S.I., Al Hosani,F.I., Tong,S., Al Muhairi,S.S.M., Al Muhairi,S.S., Al Hammadi,Z., Abou Elkheir,K., Al…	29239118	United Arab Emirates	Camelus dromedarius	oronasopharynx	2/18/2014	Middle East respiratory syndrome-related coronavirus strain Camel/UAE_3B-C_2014, complete genome	MERS	9838
KY581686	Middle East respiratory syndrome-related coronavirus	Betacoronavirus	Betacoronavirus	30123	Paden,C.R., Yusof,M.F.B.M., Al Hammadi,Z.M., Queen,K., Tao,Y., Eltahir,Y.M., Elsayed,E.A., Marzoug,B.A., Bensalah,O.K.A., Khalafalla,A.I., Al Mulla,M., Elkheir,K.A., Issa,Z.B., Pradeep,K., Elsaleh,F.N., Imambaccus,H., Sasse,J., Weber,S., Shi,M., Zhang,J., Li,Y., Pham,H., Kim,L., Hall,A.J., Gerber,S.I., Al Hosani,F.I., Tong,S., Al Muhairi,S.S.M., Al Muhairi,S.S., Al Hammadi,Z., Abou Elkheir,K., Al…	29239118	United Arab Emirates	Homo sapiens	lung, oronasopharynx	4/10/2014	Middle East respiratory syndrome-related coronavirus strain Hu/UAE_009_2014, complete genome	MERS	9606
KY581692	Middle East respiratory syndrome-related coronavirus	Betacoronavirus	Betacoronavirus	30123	Paden,C.R., Yusof,M.F.B.M., Al Hammadi,Z.M., Queen,K., Tao,Y., Eltahir,Y.M., Elsayed,E.A., Marzoug,B.A., Bensalah,O.K.A., Khalafalla,A.I., Al Mulla,M., Elkheir,K.A., Issa,Z.B., Pradeep,K., Elsaleh,F.N., Imambaccus,H., Sasse,J., Weber,S., Shi,M., Zhang,J., Li,Y., Pham,H., Kim,L., Hall,A.J., Gerber,S.I., Al Hosani,F.I., Tong,S., Al Muhairi,S.S.M., Al Muhairi,S.S., Al Hammadi,Z., Abou Elkheir,K., Al…	29239118	United Arab Emirates	Homo sapiens	lung, oronasopharynx	4/15/2014	Middle East respiratory syndrome-related coronavirus strain Hu/UAE_025_2014, complete genome	MERS	9606
KY581699	Middle East respiratory syndrome-related coronavirus	Betacoronavirus	Betacoronavirus	30123	Paden,C.R., Yusof,M.F.B.M., Al Hammadi,Z.M., Queen,K., Tao,Y., Eltahir,Y.M., Elsayed,E.A., Marzoug,B.A., Bensalah,O.K.A., Khalafalla,A.I., Al Mulla,M., Elkheir,K.A., Issa,Z.B., Pradeep,K., Elsaleh,F.N., Imambaccus,H., Sasse,J., Weber,S., Shi,M., Zhang,J., Li,Y., Pham,H., Kim,L., Hall,A.J., Gerber,S.I., Al Hosani,F.I., Tong,S., Al Muhairi,S.S.M., Al Muhairi,S.S., Al Hammadi,Z., Abou Elkheir,K., Al…	29239118	United Arab Emirates	Camelus dromedarius	oronasopharynx	6/1/2014	Middle East respiratory syndrome-related coronavirus strain Camel/UAE_2B-E_2014, complete genome	MERS	9838
KY581688	Middle East respiratory syndrome-related coronavirus	Betacoronavirus	Betacoronavirus	30123	Paden,C.R., Yusof,M.F.B.M., Al Hammadi,Z.M., Queen,K., Tao,Y., Eltahir,Y.M., Elsayed,E.A., Marzoug,B.A., Bensalah,O.K.A., Khalafalla,A.I., Al Mulla,M., Elkheir,K.A., Issa,Z.B., Pradeep,K., Elsaleh,F.N., Imambaccus,H., Sasse,J., Weber,S., Shi,M., Zhang,J., Li,Y., Pham,H., Kim,L., Hall,A.J., Gerber,S.I., Al Hosani,F.I., Tong,S., Al Muhairi,S.S.M., Al Muhairi,S.S., Al Hammadi,Z., Abou Elkheir,K., Al…	29239118	United Arab Emirates	Homo sapiens	lung, oronasopharynx	4/10/2014	Middle East respiratory syndrome-related coronavirus strain Hu/UAE_011_2014, complete genome	MERS	9606
KY581685	Middle East respiratory syndrome-related coronavirus	Betacoronavirus	Betacoronavirus	30123	Paden,C.R., Yusof,M.F.B.M., Al Hammadi,Z.M., Queen,K., Tao,Y., Eltahir,Y.M., Elsayed,E.A., Marzoug,B.A., Bensalah,O.K.A., Khalafalla,A.I., Al Mulla,M., Elkheir,K.A., Issa,Z.B., Pradeep,K., Elsaleh,F.N., Imambaccus,H., Sasse,J., Weber,S., Shi,M., Zhang,J., Li,Y., Pham,H., Kim,L., Hall,A.J., Gerber,S.I., Al Hosani,F.I., Tong,S., Al Muhairi,S.S.M., Al Muhairi,S.S., Al Hammadi,Z., Abou Elkheir,K., Al…	29239118	United Arab Emirates	Homo sapiens	lung, oronasopharynx	7/12/2013	Middle East respiratory syndrome-related coronavirus strain Hu/UAE_004_2013, complete genome	MERS	9606
KY581684	Middle East respiratory syndrome-related coronavirus	Betacoronavirus	Betacoronavirus	30123	Paden,C.R., Yusof,M.F.B.M., Al Hammadi,Z.M., Queen,K., Tao,Y., Eltahir,Y.M., Elsayed,E.A., Marzoug,B.A., Bensalah,O.K.A., Khalafalla,A.I., Al Mulla,M., Elkheir,K.A., Issa,Z.B., Pradeep,K., Elsaleh,F.N., Imambaccus,H., Sasse,J., Weber,S., Shi,M., Zhang,J., Li,Y., Pham,H., Kim,L., Hall,A.J., Gerber,S.I., Al Hosani,F.I., Tong,S., Al Muhairi,S.S.M., Al Muhairi,S.S., Al Hammadi,Z., Abou Elkheir,K., Al…	29239118	United Arab Emirates	Homo sapiens	lung, oronasopharynx	7/10/2013	Middle East respiratory syndrome-related coronavirus strain Hu/UAE_002_2013, complete genome	MERS	9606
KY581689	Middle East respiratory syndrome-related coronavirus	Betacoronavirus	Betacoronavirus	30123	Paden,C.R., Yusof,M.F.B.M., Al Hammadi,Z.M., Queen,K., Tao,Y., Eltahir,Y.M., Elsayed,E.A., Marzoug,B.A., Bensalah,O.K.A., Khalafalla,A.I., Al Mulla,M., Elkheir,K.A., Issa,Z.B., Pradeep,K., Elsaleh,F.N., Imambaccus,H., Sasse,J., Weber,S., Shi,M., Zhang,J., Li,Y., Pham,H., Kim,L., Hall,A.J., Gerber,S.I., Al Hosani,F.I., Tong,S., Al Muhairi,S.S.M., Al Muhairi,S.S., Al Hammadi,Z., Abou Elkheir,K., Al…	29239118	United Arab Emirates	Homo sapiens	lung, oronasopharynx	4/10/2014	Middle East respiratory syndrome-related coronavirus strain Hu/UAE_015_2014, complete genome	MERS	9606
KY581696	Middle East respiratory syndrome-related coronavirus	Betacoronavirus	Betacoronavirus	30123	Paden,C.R., Yusof,M.F.B.M., Al Hammadi,Z.M., Queen,K., Tao,Y., Eltahir,Y.M., Elsayed,E.A., Marzoug,B.A., Bensalah,O.K.A., Khalafalla,A.I., Al Mulla,M., Elkheir,K.A., Issa,Z.B., Pradeep,K., Elsaleh,F.N., Imambaccus,H., Sasse,J., Weber,S., Shi,M., Zhang,J., Li,Y., Pham,H., Kim,L., Hall,A.J., Gerber,S.I., Al Hosani,F.I., Tong,S., Al Muhairi,S.S.M., Al Muhairi,S.S., Al Hammadi,Z., Abou Elkheir,K., Al…	29239118	United Arab Emirates	Camelus dromedarius	oronasopharynx	3/12/2014	Middle East respiratory syndrome-related coronavirus strain Camel/UAE_1H-B_2014, complete genome	MERS	9838
KY581687	Middle East respiratory syndrome-related coronavirus	Betacoronavirus	Betacoronavirus	30123	Paden,C.R., Yusof,M.F.B.M., Al Hammadi,Z.M., Queen,K., Tao,Y., Eltahir,Y.M., Elsayed,E.A., Marzoug,B.A., Bensalah,O.K.A., Khalafalla,A.I., Al Mulla,M., Elkheir,K.A., Issa,Z.B., Pradeep,K., Elsaleh,F.N., Imambaccus,H., Sasse,J., Weber,S., Shi,M., Zhang,J., Li,Y., Pham,H., Kim,L., Hall,A.J., Gerber,S.I., Al Hosani,F.I., Tong,S., Al Muhairi,S.S.M., Al Muhairi,S.S., Al Hammadi,Z., Abou Elkheir,K., Al…	29239118	United Arab Emirates	Homo sapiens	lung, oronasopharynx	12/23/2013	Middle East respiratory syndrome-related coronavirus strain Hu/UAE_011_2013, complete genome	MERS	9606
KY994645	Betacoronavirus 1	Betacoronavirus	Betacoronavirus	30684	Shi,J.		China	Sus scrofa	brain	8/21/2008	Porcine hemagglutinating encephalomyelitis virus strain JL/2008, complete genome	Betacoronavirus 1	9823
MG366882	Middle East respiratory syndrome-related coronavirus	Betacoronavirus	Betacoronavirus	30123	Queen,K., Li,Y., Tao,Y., Zhang,J., Paden,C.R., Assiri,A.M., Tong,S.		Saudi Arabia	Homo sapiens	oronasopharynx	6/7/2015	Middle East respiratory syndrome-related coronavirus strain Hu/Riyadh-KSA-8683/2017, complete genome	MERS	9606
MG366881	Middle East respiratory syndrome-related coronavirus	Betacoronavirus	Betacoronavirus	30123	Queen,K., Li,Y., Tao,Y., Zhang,J., Paden,C.R., Assiri,A.M., Tong,S.		Saudi Arabia	Homo sapiens	oronasopharynx	6/7/2015	Middle East respiratory syndrome-related coronavirus strain Hu/Riyadh-KSA-8677/2017, complete genome	MERS	9606
MG366880	Middle East respiratory syndrome-related coronavirus	Betacoronavirus	Betacoronavirus	30123	Queen,K., Li,Y., Tao,Y., Zhang,J., Paden,C.R., Assiri,A.M., Tong,S.		Saudi Arabia	Homo sapiens	oronasopharynx	6/2/2015	Middle East respiratory syndrome-related coronavirus strain Hu/Riyadh-KSA-7436/2017, complete genome	MERS	9606
MG366883	Middle East respiratory syndrome-related coronavirus	Betacoronavirus	Betacoronavirus	30123	Queen,K., Li,Y., Tao,Y., Zhang,J., Paden,C.R., Assiri,A.M., Tong,S.		Saudi Arabia	Homo sapiens	oronasopharynx	6/15/2015	Middle East respiratory syndrome-related coronavirus strain Hu/Riyadh-KSA-10024/2017, complete genome	MERS	9606
MF782686	Porcine epidemic diarrhea virus	Alphacoronavirus	Alphacoronavirus	28010	Liu,C., Dong,J., Zhang,X., Chen,R., Du,E.		China	Sus scrofa	feces	2015	Porcine epidemic diarrhea virus strain NW17, complete genome	Porcine epidemic diarrhea virus	9823
MF782687	Porcine epidemic diarrhea virus	Alphacoronavirus	Alphacoronavirus	28038	Liu,C., Dong,J., Zhang,X., Chen,R., Du,E.		China	Sus scrofa	feces	2015	Porcine epidemic diarrhea virus strain NW8, complete genome	Porcine epidemic diarrhea virus	9823
KY363868	Coronavirus HKU15	Deltacoronavirus	Deltacoronavirus	25403	Mai,K., Bai,Y., Wu,Z., Feng,J., Ma,R., Li,Y., Zhou,L., Li,D., Chen,G., Ma,J.		China	Sus scrofa	unknown	1/5/2016	Porcine deltacoronavirus isolate CHN-GD16-05, complete genome	Coronavirus HKU15	9823
KY363867	Coronavirus HKU15	Deltacoronavirus	Deltacoronavirus	25396	Mai,K., Bai,Y., Wu,Z., Feng,J., Ma,R., Li,Y., Zhou,L., Li,D., Chen,G., Ma,J.		China	Sus scrofa	unknown	3/18/2016	Porcine deltacoronavirus isolate CHN-GD16-03, complete genome	Coronavirus HKU15	9823
MF598597	Middle East respiratory syndrome-related coronavirus	Betacoronavirus	Betacoronavirus	30123	Yusof,M.F., Queen,K., Eltahir,Y.M., Paden,C.R., Al Hammadi,Z.M.A.H., Tao,Y., Li,Y., Khalafalla,A.I., Shi,M., Zhang,J., Mohamed,M.S.A.E., Abd Elaal Ahmed,M.H., Azeez,I.A., Bensalah,O.K., Eldahab,Z.S., Al Hosani,F.I., Gerber,S.I., Hall,A.J., Tong,S., Al Muhairi,S.S., Al Hammadi,Z.M., Mohamed,M.S., Ahmed,M.H.	29116217	United Arab Emirates	Camelus dromedarius	oronasopharynx	2015-03	Middle East respiratory syndrome-related coronavirus strain camel/UAE_B5_2015, complete genome	MERS	9838
MF598610	Middle East respiratory syndrome-related coronavirus	Betacoronavirus	Betacoronavirus	30123	Yusof,M.F., Queen,K., Eltahir,Y.M., Paden,C.R., Al Hammadi,Z.M.A.H., Tao,Y., Li,Y., Khalafalla,A.I., Shi,M., Zhang,J., Mohamed,M.S.A.E., Abd Elaal Ahmed,M.H., Azeez,I.A., Bensalah,O.K., Eldahab,Z.S., Al Hosani,F.I., Gerber,S.I., Hall,A.J., Tong,S., Al Muhairi,S.S., Al Hammadi,Z.M., Mohamed,M.S., Ahmed,M.H.	29116217	United Arab Emirates	Camelus dromedarius	oronasopharynx	2015-03	Middle East respiratory syndrome-related coronavirus strain camel/UAE_B18_2015, complete genome	MERS	9838
MF598693	Middle East respiratory syndrome-related coronavirus	Betacoronavirus	Betacoronavirus	30123	Yusof,M.F., Queen,K., Eltahir,Y.M., Paden,C.R., Al Hammadi,Z.M.A.H., Tao,Y., Li,Y., Khalafalla,A.I., Shi,M., Zhang,J., Mohamed,M.S.A.E., Abd Elaal Ahmed,M.H., Azeez,I.A., Bensalah,O.K., Eldahab,Z.S., Al Hosani,F.I., Gerber,S.I., Hall,A.J., Tong,S., Al Muhairi,S.S., Al Hammadi,Z.M., Mohamed,M.S., Ahmed,M.H.	29116217	United Arab Emirates	Camelus dromedarius	oronasopharynx	2015-03	Middle East respiratory syndrome-related coronavirus strain camel/UAE_B106_2015, complete genome	MERS	9838
MF598630	Middle East respiratory syndrome-related coronavirus	Betacoronavirus	Betacoronavirus	30123	Yusof,M.F., Queen,K., Eltahir,Y.M., Paden,C.R., Al Hammadi,Z.M.A.H., Tao,Y., Li,Y., Khalafalla,A.I., Shi,M., Zhang,J., Mohamed,M.S.A.E., Abd Elaal Ahmed,M.H., Azeez,I.A., Bensalah,O.K., Eldahab,Z.S., Al Hosani,F.I., Gerber,S.I., Hall,A.J., Tong,S., Al Muhairi,S.S., Al Hammadi,Z.M., Mohamed,M.S., Ahmed,M.H.	29116217	United Arab Emirates	Camelus dromedarius	oronasopharynx	2015-03	Middle East respiratory syndrome-related coronavirus strain camel/UAE_B38_2015, complete genome	MERS	9838
MF598601	Middle East respiratory syndrome-related coronavirus	Betacoronavirus	Betacoronavirus	30123	Yusof,M.F., Queen,K., Eltahir,Y.M., Paden,C.R., Al Hammadi,Z.M.A.H., Tao,Y., Li,Y., Khalafalla,A.I., Shi,M., Zhang,J., Mohamed,M.S.A.E., Abd Elaal Ahmed,M.H., Azeez,I.A., Bensalah,O.K., Eldahab,Z.S., Al Hosani,F.I., Gerber,S.I., Hall,A.J., Tong,S., Al Muhairi,S.S., Al Hammadi,Z.M., Mohamed,M.S., Ahmed,M.H.	29116217	United Arab Emirates	Camelus dromedarius	oronasopharynx	2015-03	Middle East respiratory syndrome-related coronavirus strain camel/UAE_B9_2015, complete genome	MERS	9838
MF598607	Middle East respiratory syndrome-related coronavirus	Betacoronavirus	Betacoronavirus	30123	Yusof,M.F., Queen,K., Eltahir,Y.M., Paden,C.R., Al Hammadi,Z.M.A.H., Tao,Y., Li,Y., Khalafalla,A.I., Shi,M., Zhang,J., Mohamed,M.S.A.E., Abd Elaal Ahmed,M.H., Azeez,I.A., Bensalah,O.K., Eldahab,Z.S., Al Hosani,F.I., Gerber,S.I., Hall,A.J., Tong,S., Al Muhairi,S.S., Al Hammadi,Z.M., Mohamed,M.S., Ahmed,M.H.	29116217	United Arab Emirates	Camelus dromedarius	oronasopharynx	2015-03	Middle East respiratory syndrome-related coronavirus strain camel/UAE_B15_2015, complete genome	MERS	9838
MF598616	Middle East respiratory syndrome-related coronavirus	Betacoronavirus	Betacoronavirus	30123	Yusof,M.F., Queen,K., Eltahir,Y.M., Paden,C.R., Al Hammadi,Z.M.A.H., Tao,Y., Li,Y., Khalafalla,A.I., Shi,M., Zhang,J., Mohamed,M.S.A.E., Abd Elaal Ahmed,M.H., Azeez,I.A., Bensalah,O.K., Eldahab,Z.S., Al Hosani,F.I., Gerber,S.I., Hall,A.J., Tong,S., Al Muhairi,S.S., Al Hammadi,Z.M., Mohamed,M.S., Ahmed,M.H.	29116217	United Arab Emirates	Camelus dromedarius	oronasopharynx	2015-03	Middle East respiratory syndrome-related coronavirus strain camel/UAE_B24_2015, complete genome	MERS	9838
MF598631	Middle East respiratory syndrome-related coronavirus	Betacoronavirus	Betacoronavirus	30123	Yusof,M.F., Queen,K., Eltahir,Y.M., Paden,C.R., Al Hammadi,Z.M.A.H., Tao,Y., Li,Y., Khalafalla,A.I., Shi,M., Zhang,J., Mohamed,M.S.A.E., Abd Elaal Ahmed,M.H., Azeez,I.A., Bensalah,O.K., Eldahab,Z.S., Al Hosani,F.I., Gerber,S.I., Hall,A.J., Tong,S., Al Muhairi,S.S., Al Hammadi,Z.M., Mohamed,M.S., Ahmed,M.H.	29116217	United Arab Emirates	Camelus dromedarius	oronasopharynx	2015-03	Middle East respiratory syndrome-related coronavirus strain camel/UAE_B39_2015, complete genome	MERS	9838
MF598643	Middle East respiratory syndrome-related coronavirus	Betacoronavirus	Betacoronavirus	30123	Yusof,M.F., Queen,K., Eltahir,Y.M., Paden,C.R., Al Hammadi,Z.M.A.H., Tao,Y., Li,Y., Khalafalla,A.I., Shi,M., Zhang,J., Mohamed,M.S.A.E., Abd Elaal Ahmed,M.H., Azeez,I.A., Bensalah,O.K., Eldahab,Z.S., Al Hosani,F.I., Gerber,S.I., Hall,A.J., Tong,S., Al Muhairi,S.S., Al Hammadi,Z.M., Mohamed,M.S., Ahmed,M.H.	29116217	United Arab Emirates	Camelus dromedarius	oronasopharynx	2015-03	Middle East respiratory syndrome-related coronavirus strain camel/UAE_B52_2015, complete genome	MERS	9838
MF598685	Middle East respiratory syndrome-related coronavirus	Betacoronavirus	Betacoronavirus	30123	Yusof,M.F., Queen,K., Eltahir,Y.M., Paden,C.R., Al Hammadi,Z.M.A.H., Tao,Y., Li,Y., Khalafalla,A.I., Shi,M., Zhang,J., Mohamed,M.S.A.E., Abd Elaal Ahmed,M.H., Azeez,I.A., Bensalah,O.K., Eldahab,Z.S., Al Hosani,F.I., Gerber,S.I., Hall,A.J., Tong,S., Al Muhairi,S.S., Al Hammadi,Z.M., Mohamed,M.S., Ahmed,M.H.	29116217	United Arab Emirates	Camelus dromedarius	oronasopharynx	2015-03	Middle East respiratory syndrome-related coronavirus strain camel/UAE_B97_2015, complete genome	MERS	9838
MF598691	Middle East respiratory syndrome-related coronavirus	Betacoronavirus	Betacoronavirus	30123	Yusof,M.F., Queen,K., Eltahir,Y.M., Paden,C.R., Al Hammadi,Z.M.A.H., Tao,Y., Li,Y., Khalafalla,A.I., Shi,M., Zhang,J., Mohamed,M.S.A.E., Abd Elaal Ahmed,M.H., Azeez,I.A., Bensalah,O.K., Eldahab,Z.S., Al Hosani,F.I., Gerber,S.I., Hall,A.J., Tong,S., Al Muhairi,S.S., Al Hammadi,Z.M., Mohamed,M.S., Ahmed,M.H.	29116217	United Arab Emirates	Camelus dromedarius	oronasopharynx	2015-03	Middle East respiratory syndrome-related coronavirus strain camel/UAE_B104_2015, complete genome	MERS	9838
MF598667	Middle East respiratory syndrome-related coronavirus	Betacoronavirus	Betacoronavirus	30123	Yusof,M.F., Queen,K., Eltahir,Y.M., Paden,C.R., Al Hammadi,Z.M.A.H., Tao,Y., Li,Y., Khalafalla,A.I., Shi,M., Zhang,J., Mohamed,M.S.A.E., Abd Elaal Ahmed,M.H., Azeez,I.A., Bensalah,O.K., Eldahab,Z.S., Al Hosani,F.I., Gerber,S.I., Hall,A.J., Tong,S., Al Muhairi,S.S., Al Hammadi,Z.M., Mohamed,M.S., Ahmed,M.H.	29116217	United Arab Emirates	Camelus dromedarius	oronasopharynx	2015-03	Middle East respiratory syndrome-related coronavirus strain camel/UAE_B77_2015, complete genome	MERS	9838
MF598679	Middle East respiratory syndrome-related coronavirus	Betacoronavirus	Betacoronavirus	30123	Yusof,M.F., Queen,K., Eltahir,Y.M., Paden,C.R., Al Hammadi,Z.M.A.H., Tao,Y., Li,Y., Khalafalla,A.I., Shi,M., Zhang,J., Mohamed,M.S.A.E., Abd Elaal Ahmed,M.H., Azeez,I.A., Bensalah,O.K., Eldahab,Z.S., Al Hosani,F.I., Gerber,S.I., Hall,A.J., Tong,S., Al Muhairi,S.S., Al Hammadi,Z.M., Mohamed,M.S., Ahmed,M.H.	29116217	United Arab Emirates	Camelus dromedarius	oronasopharynx	2015-03	Middle East respiratory syndrome-related coronavirus strain camel/UAE_B90_2015, complete genome	MERS	9838
MF598706	Middle East respiratory syndrome-related coronavirus	Betacoronavirus	Betacoronavirus	30123	Yusof,M.F., Queen,K., Eltahir,Y.M., Paden,C.R., Al Hammadi,Z.M.A.H., Tao,Y., Li,Y., Khalafalla,A.I., Shi,M., Zhang,J., Mohamed,M.S.A.E., Abd Elaal Ahmed,M.H., Azeez,I.A., Bensalah,O.K., Eldahab,Z.S., Al Hosani,F.I., Gerber,S.I., Hall,A.J., Tong,S., Al Muhairi,S.S., Al Hammadi,Z.M., Mohamed,M.S., Ahmed,M.H.	29116217	United Arab Emirates	Camelus dromedarius	oronasopharynx	2015-04	Middle East respiratory syndrome-related coronavirus strain camel/UAE_415911_W3_2015, complete genome	MERS	9838
MF598721	Middle East respiratory syndrome-related coronavirus	Betacoronavirus	Betacoronavirus	30123	Yusof,M.F., Queen,K., Eltahir,Y.M., Paden,C.R., Al Hammadi,Z.M.A.H., Tao,Y., Li,Y., Khalafalla,A.I., Shi,M., Zhang,J., Mohamed,M.S.A.E., Abd Elaal Ahmed,M.H., Azeez,I.A., Bensalah,O.K., Eldahab,Z.S., Al Hosani,F.I., Gerber,S.I., Hall,A.J., Tong,S., Al Muhairi,S.S., Al Hammadi,Z.M., Mohamed,M.S., Ahmed,M.H.	29116217	United Arab Emirates	Camelus dromedarius	oronasopharynx	2015-04	Middle East respiratory syndrome-related coronavirus strain camel/UAE_416452_W6_2015, complete genome	MERS	9838
MF598711	Middle East respiratory syndrome-related coronavirus	Betacoronavirus	Betacoronavirus	30123	Yusof,M.F., Queen,K., Eltahir,Y.M., Paden,C.R., Al Hammadi,Z.M.A.H., Tao,Y., Li,Y., Khalafalla,A.I., Shi,M., Zhang,J., Mohamed,M.S.A.E., Abd Elaal Ahmed,M.H., Azeez,I.A., Bensalah,O.K., Eldahab,Z.S., Al Hosani,F.I., Gerber,S.I., Hall,A.J., Tong,S., Al Muhairi,S.S., Al Hammadi,Z.M., Mohamed,M.S., Ahmed,M.H.	29116217	United Arab Emirates	Camelus dromedarius	oronasopharynx	2015-04	Middle East respiratory syndrome-related coronavirus strain camel/UAE_414481_W4_2015, complete genome	MERS	9838
MF598716	Middle East respiratory syndrome-related coronavirus	Betacoronavirus	Betacoronavirus	30123	Yusof,M.F., Queen,K., Eltahir,Y.M., Paden,C.R., Al Hammadi,Z.M.A.H., Tao,Y., Li,Y., Khalafalla,A.I., Shi,M., Zhang,J., Mohamed,M.S.A.E., Abd Elaal Ahmed,M.H., Azeez,I.A., Bensalah,O.K., Eldahab,Z.S., Al Hosani,F.I., Gerber,S.I., Hall,A.J., Tong,S., Al Muhairi,S.S., Al Hammadi,Z.M., Mohamed,M.S., Ahmed,M.H.	29116217	United Arab Emirates	Camelus dromedarius	oronasopharynx	2015-04	Middle East respiratory syndrome-related coronavirus strain camel/UAE_414486_W4_2015, complete genome	MERS	9838
MF598705	Middle East respiratory syndrome-related coronavirus	Betacoronavirus	Betacoronavirus	30123	Yusof,M.F., Queen,K., Eltahir,Y.M., Paden,C.R., Al Hammadi,Z.M.A.H., Tao,Y., Li,Y., Khalafalla,A.I., Shi,M., Zhang,J., Mohamed,M.S.A.E., Abd Elaal Ahmed,M.H., Azeez,I.A., Bensalah,O.K., Eldahab,Z.S., Al Hosani,F.I., Gerber,S.I., Hall,A.J., Tong,S., Al Muhairi,S.S., Al Hammadi,Z.M., Mohamed,M.S., Ahmed,M.H.	29116217	United Arab Emirates	Camelus dromedarius	oronasopharynx	2015-04	Middle East respiratory syndrome-related coronavirus strain camel/UAE_414486_W3_2015, complete genome	MERS	9838
MF598720	Middle East respiratory syndrome-related coronavirus	Betacoronavirus	Betacoronavirus	30123	Yusof,M.F., Queen,K., Eltahir,Y.M., Paden,C.R., Al Hammadi,Z.M.A.H., Tao,Y., Li,Y., Khalafalla,A.I., Shi,M., Zhang,J., Mohamed,M.S.A.E., Abd Elaal Ahmed,M.H., Azeez,I.A., Bensalah,O.K., Eldahab,Z.S., Al Hosani,F.I., Gerber,S.I., Hall,A.J., Tong,S., Al Muhairi,S.S., Al Hammadi,Z.M., Mohamed,M.S., Ahmed,M.H.	29116217	United Arab Emirates	Camelus dromedarius	oronasopharynx	2015-04	Middle East respiratory syndrome-related coronavirus strain camel/UAE_416452_W5_2015, complete genome	MERS	9838
MF598700	Middle East respiratory syndrome-related coronavirus	Betacoronavirus	Betacoronavirus	30123	Yusof,M.F., Queen,K., Eltahir,Y.M., Paden,C.R., Al Hammadi,Z.M.A.H., Tao,Y., Li,Y., Khalafalla,A.I., Shi,M., Zhang,J., Mohamed,M.S.A.E., Abd Elaal Ahmed,M.H., Azeez,I.A., Bensalah,O.K., Eldahab,Z.S., Al Hosani,F.I., Gerber,S.I., Hall,A.J., Tong,S., Al Muhairi,S.S., Al Hammadi,Z.M., Mohamed,M.S., Ahmed,M.H.	29116217	United Arab Emirates	Camelus dromedarius	oronasopharynx	2015-04	Middle East respiratory syndrome-related coronavirus strain camel/UAE_414379_W3_2015, complete genome	MERS	9838
MF598606	Middle East respiratory syndrome-related coronavirus	Betacoronavirus	Betacoronavirus	30123	Yusof,M.F., Queen,K., Eltahir,Y.M., Paden,C.R., Al Hammadi,Z.M.A.H., Tao,Y., Li,Y., Khalafalla,A.I., Shi,M., Zhang,J., Mohamed,M.S.A.E., Abd Elaal Ahmed,M.H., Azeez,I.A., Bensalah,O.K., Eldahab,Z.S., Al Hosani,F.I., Gerber,S.I., Hall,A.J., Tong,S., Al Muhairi,S.S., Al Hammadi,Z.M., Mohamed,M.S., Ahmed,M.H.	29116217	United Arab Emirates	Camelus dromedarius	oronasopharynx	2015-03	Middle East respiratory syndrome-related coronavirus strain camel/UAE_B14_2015, complete genome	MERS	9838
MF598624	Middle East respiratory syndrome-related coronavirus	Betacoronavirus	Betacoronavirus	30123	Yusof,M.F., Queen,K., Eltahir,Y.M., Paden,C.R., Al Hammadi,Z.M.A.H., Tao,Y., Li,Y., Khalafalla,A.I., Shi,M., Zhang,J., Mohamed,M.S.A.E., Abd Elaal Ahmed,M.H., Azeez,I.A., Bensalah,O.K., Eldahab,Z.S., Al Hosani,F.I., Gerber,S.I., Hall,A.J., Tong,S., Al Muhairi,S.S., Al Hammadi,Z.M., Mohamed,M.S., Ahmed,M.H.	29116217	United Arab Emirates	Camelus dromedarius	oronasopharynx	2015-03	Middle East respiratory syndrome-related coronavirus strain camel/UAE_B32_2015, complete genome	MERS	9838
MF598625	Middle East respiratory syndrome-related coronavirus	Betacoronavirus	Betacoronavirus	30123	Yusof,M.F., Queen,K., Eltahir,Y.M., Paden,C.R., Al Hammadi,Z.M.A.H., Tao,Y., Li,Y., Khalafalla,A.I., Shi,M., Zhang,J., Mohamed,M.S.A.E., Abd Elaal Ahmed,M.H., Azeez,I.A., Bensalah,O.K., Eldahab,Z.S., Al Hosani,F.I., Gerber,S.I., Hall,A.J., Tong,S., Al Muhairi,S.S., Al Hammadi,Z.M., Mohamed,M.S., Ahmed,M.H.	29116217	United Arab Emirates	Camelus dromedarius	oronasopharynx	2015-03	Middle East respiratory syndrome-related coronavirus strain camel/UAE_B33_2015, complete genome	MERS	9838
MF598654	Middle East respiratory syndrome-related coronavirus	Betacoronavirus	Betacoronavirus	30123	Yusof,M.F., Queen,K., Eltahir,Y.M., Paden,C.R., Al Hammadi,Z.M.A.H., Tao,Y., Li,Y., Khalafalla,A.I., Shi,M., Zhang,J., Mohamed,M.S.A.E., Abd Elaal Ahmed,M.H., Azeez,I.A., Bensalah,O.K., Eldahab,Z.S., Al Hosani,F.I., Gerber,S.I., Hall,A.J., Tong,S., Al Muhairi,S.S., Al Hammadi,Z.M., Mohamed,M.S., Ahmed,M.H.	29116217	United Arab Emirates	Camelus dromedarius	oronasopharynx	2015-03	Middle East respiratory syndrome-related coronavirus strain camel/UAE_B64_2015, complete genome	MERS	9838
MF598660	Middle East respiratory syndrome-related coronavirus	Betacoronavirus	Betacoronavirus	30123	Yusof,M.F., Queen,K., Eltahir,Y.M., Paden,C.R., Al Hammadi,Z.M.A.H., Tao,Y., Li,Y., Khalafalla,A.I., Shi,M., Zhang,J., Mohamed,M.S.A.E., Abd Elaal Ahmed,M.H., Azeez,I.A., Bensalah,O.K., Eldahab,Z.S., Al Hosani,F.I., Gerber,S.I., Hall,A.J., Tong,S., Al Muhairi,S.S., Al Hammadi,Z.M., Mohamed,M.S., Ahmed,M.H.	29116217	United Arab Emirates	Camelus dromedarius	oronasopharynx	2015-03	Middle East respiratory syndrome-related coronavirus strain camel/UAE_B70_2015, complete genome	MERS	9838
MF598666	Middle East respiratory syndrome-related coronavirus	Betacoronavirus	Betacoronavirus	30123	Yusof,M.F., Queen,K., Eltahir,Y.M., Paden,C.R., Al Hammadi,Z.M.A.H., Tao,Y., Li,Y., Khalafalla,A.I., Shi,M., Zhang,J., Mohamed,M.S.A.E., Abd Elaal Ahmed,M.H., Azeez,I.A., Bensalah,O.K., Eldahab,Z.S., Al Hosani,F.I., Gerber,S.I., Hall,A.J., Tong,S., Al Muhairi,S.S., Al Hammadi,Z.M., Mohamed,M.S., Ahmed,M.H.	29116217	United Arab Emirates	Camelus dromedarius	oronasopharynx	2015-03	Middle East respiratory syndrome-related coronavirus strain camel/UAE_B76_2015, complete genome	MERS	9838
MF598678	Middle East respiratory syndrome-related coronavirus	Betacoronavirus	Betacoronavirus	30123	Yusof,M.F., Queen,K., Eltahir,Y.M., Paden,C.R., Al Hammadi,Z.M.A.H., Tao,Y., Li,Y., Khalafalla,A.I., Shi,M., Zhang,J., Mohamed,M.S.A.E., Abd Elaal Ahmed,M.H., Azeez,I.A., Bensalah,O.K., Eldahab,Z.S., Al Hosani,F.I., Gerber,S.I., Hall,A.J., Tong,S., Al Muhairi,S.S., Al Hammadi,Z.M., Mohamed,M.S., Ahmed,M.H.	29116217	United Arab Emirates	Camelus dromedarius	oronasopharynx	2015-03	Middle East respiratory syndrome-related coronavirus strain camel/UAE_B88_2015, complete genome	MERS	9838
MF598681	Middle East respiratory syndrome-related coronavirus	Betacoronavirus	Betacoronavirus	30123	Yusof,M.F., Queen,K., Eltahir,Y.M., Paden,C.R., Al Hammadi,Z.M.A.H., Tao,Y., Li,Y., Khalafalla,A.I., Shi,M., Zhang,J., Mohamed,M.S.A.E., Abd Elaal Ahmed,M.H., Azeez,I.A., Bensalah,O.K., Eldahab,Z.S., Al Hosani,F.I., Gerber,S.I., Hall,A.J., Tong,S., Al Muhairi,S.S., Al Hammadi,Z.M., Mohamed,M.S., Ahmed,M.H.	29116217	United Arab Emirates	Camelus dromedarius	oronasopharynx	2015-03	Middle East respiratory syndrome-related coronavirus strain camel/UAE_B92_2015, complete genome	MERS	9838
MF598682	Middle East respiratory syndrome-related coronavirus	Betacoronavirus	Betacoronavirus	30123	Yusof,M.F., Queen,K., Eltahir,Y.M., Paden,C.R., Al Hammadi,Z.M.A.H., Tao,Y., Li,Y., Khalafalla,A.I., Shi,M., Zhang,J., Mohamed,M.S.A.E., Abd Elaal Ahmed,M.H., Azeez,I.A., Bensalah,O.K., Eldahab,Z.S., Al Hosani,F.I., Gerber,S.I., Hall,A.J., Tong,S., Al Muhairi,S.S., Al Hammadi,Z.M., Mohamed,M.S., Ahmed,M.H.	29116217	United Arab Emirates	Camelus dromedarius	oronasopharynx	2015-03	Middle East respiratory syndrome-related coronavirus strain camel/UAE_B93_2015, complete genome	MERS	9838
MF598683	Middle East respiratory syndrome-related coronavirus	Betacoronavirus	Betacoronavirus	30123	Yusof,M.F., Queen,K., Eltahir,Y.M., Paden,C.R., Al Hammadi,Z.M.A.H., Tao,Y., Li,Y., Khalafalla,A.I., Shi,M., Zhang,J., Mohamed,M.S.A.E., Abd Elaal Ahmed,M.H., Azeez,I.A., Bensalah,O.K., Eldahab,Z.S., Al Hosani,F.I., Gerber,S.I., Hall,A.J., Tong,S., Al Muhairi,S.S., Al Hammadi,Z.M., Mohamed,M.S., Ahmed,M.H.	29116217	United Arab Emirates	Camelus dromedarius	oronasopharynx	2015-03	Middle East respiratory syndrome-related coronavirus strain camel/UAE_B95_2015, complete genome	MERS	9838
MF598690	Middle East respiratory syndrome-related coronavirus	Betacoronavirus	Betacoronavirus	30123	Yusof,M.F., Queen,K., Eltahir,Y.M., Paden,C.R., Al Hammadi,Z.M.A.H., Tao,Y., Li,Y., Khalafalla,A.I., Shi,M., Zhang,J., Mohamed,M.S.A.E., Abd Elaal Ahmed,M.H., Azeez,I.A., Bensalah,O.K., Eldahab,Z.S., Al Hosani,F.I., Gerber,S.I., Hall,A.J., Tong,S., Al Muhairi,S.S., Al Hammadi,Z.M., Mohamed,M.S., Ahmed,M.H.	29116217	United Arab Emirates	Camelus dromedarius	oronasopharynx	2015-03	Middle East respiratory syndrome-related coronavirus strain camel/UAE_B103_2015, complete genome	MERS	9838
MF598695	Middle East respiratory syndrome-related coronavirus	Betacoronavirus	Betacoronavirus	30123	Yusof,M.F., Queen,K., Eltahir,Y.M., Paden,C.R., Al Hammadi,Z.M.A.H., Tao,Y., Li,Y., Khalafalla,A.I., Shi,M., Zhang,J., Mohamed,M.S.A.E., Abd Elaal Ahmed,M.H., Azeez,I.A., Bensalah,O.K., Eldahab,Z.S., Al Hosani,F.I., Gerber,S.I., Hall,A.J., Tong,S., Al Muhairi,S.S., Al Hammadi,Z.M., Mohamed,M.S., Ahmed,M.H.	29116217	United Arab Emirates	Camelus dromedarius	oronasopharynx	2015-03	Middle East respiratory syndrome-related coronavirus strain camel/UAE_B108_2015, complete genome	MERS	9838
MF598710	Middle East respiratory syndrome-related coronavirus	Betacoronavirus	Betacoronavirus	30123	Yusof,M.F., Queen,K., Eltahir,Y.M., Paden,C.R., Al Hammadi,Z.M.A.H., Tao,Y., Li,Y., Khalafalla,A.I., Shi,M., Zhang,J., Mohamed,M.S.A.E., Abd Elaal Ahmed,M.H., Azeez,I.A., Bensalah,O.K., Eldahab,Z.S., Al Hosani,F.I., Gerber,S.I., Hall,A.J., Tong,S., Al Muhairi,S.S., Al Hammadi,Z.M., Mohamed,M.S., Ahmed,M.H.	29116217	United Arab Emirates	Camelus dromedarius	oronasopharynx	2015-04	Middle East respiratory syndrome-related coronavirus strain camel/UAE_417162_W4_2015, complete genome	MERS	9838
MF598715	Middle East respiratory syndrome-related coronavirus	Betacoronavirus	Betacoronavirus	30123	Yusof,M.F., Queen,K., Eltahir,Y.M., Paden,C.R., Al Hammadi,Z.M.A.H., Tao,Y., Li,Y., Khalafalla,A.I., Shi,M., Zhang,J., Mohamed,M.S.A.E., Abd Elaal Ahmed,M.H., Azeez,I.A., Bensalah,O.K., Eldahab,Z.S., Al Hosani,F.I., Gerber,S.I., Hall,A.J., Tong,S., Al Muhairi,S.S., Al Hammadi,Z.M., Mohamed,M.S., Ahmed,M.H.	29116217	United Arab Emirates	Camelus dromedarius	oronasopharynx	2015-04	Middle East respiratory syndrome-related coronavirus strain camel/UAE_416452_W4_2015, complete genome	MERS	9838
MF598594	Middle East respiratory syndrome-related coronavirus	Betacoronavirus	Betacoronavirus	30123	Yusof,M.F., Queen,K., Eltahir,Y.M., Paden,C.R., Al Hammadi,Z.M.A.H., Tao,Y., Li,Y., Khalafalla,A.I., Shi,M., Zhang,J., Mohamed,M.S.A.E., Abd Elaal Ahmed,M.H., Azeez,I.A., Bensalah,O.K., Eldahab,Z.S., Al Hosani,F.I., Gerber,S.I., Hall,A.J., Tong,S., Al Muhairi,S.S., Al Hammadi,Z.M., Mohamed,M.S., Ahmed,M.H.	29116217	United Arab Emirates	Camelus dromedarius	oronasopharynx	2015-03	Middle East respiratory syndrome-related coronavirus strain camel/UAE_B1_2015, complete genome	MERS	9838
MF598599	Middle East respiratory syndrome-related coronavirus	Betacoronavirus	Betacoronavirus	30123	Yusof,M.F., Queen,K., Eltahir,Y.M., Paden,C.R., Al Hammadi,Z.M.A.H., Tao,Y., Li,Y., Khalafalla,A.I., Shi,M., Zhang,J., Mohamed,M.S.A.E., Abd Elaal Ahmed,M.H., Azeez,I.A., Bensalah,O.K., Eldahab,Z.S., Al Hosani,F.I., Gerber,S.I., Hall,A.J., Tong,S., Al Muhairi,S.S., Al Hammadi,Z.M., Mohamed,M.S., Ahmed,M.H.	29116217	United Arab Emirates	Camelus dromedarius	oronasopharynx	2015-03	Middle East respiratory syndrome-related coronavirus strain camel/UAE_B7_2015, complete genome	MERS	9838
MF598600	Middle East respiratory syndrome-related coronavirus	Betacoronavirus	Betacoronavirus	30123	Yusof,M.F., Queen,K., Eltahir,Y.M., Paden,C.R., Al Hammadi,Z.M.A.H., Tao,Y., Li,Y., Khalafalla,A.I., Shi,M., Zhang,J., Mohamed,M.S.A.E., Abd Elaal Ahmed,M.H., Azeez,I.A., Bensalah,O.K., Eldahab,Z.S., Al Hosani,F.I., Gerber,S.I., Hall,A.J., Tong,S., Al Muhairi,S.S., Al Hammadi,Z.M., Mohamed,M.S., Ahmed,M.H.	29116217	United Arab Emirates	Camelus dromedarius	oronasopharynx	2015-03	Middle East respiratory syndrome-related coronavirus strain camel/UAE_B8_2015, complete genome	MERS	9838
MF598605	Middle East respiratory syndrome-related coronavirus	Betacoronavirus	Betacoronavirus	30123	Yusof,M.F., Queen,K., Eltahir,Y.M., Paden,C.R., Al Hammadi,Z.M.A.H., Tao,Y., Li,Y., Khalafalla,A.I., Shi,M., Zhang,J., Mohamed,M.S.A.E., Abd Elaal Ahmed,M.H., Azeez,I.A., Bensalah,O.K., Eldahab,Z.S., Al Hosani,F.I., Gerber,S.I., Hall,A.J., Tong,S., Al Muhairi,S.S., Al Hammadi,Z.M., Mohamed,M.S., Ahmed,M.H.	29116217	United Arab Emirates	Camelus dromedarius	oronasopharynx	2015-03	Middle East respiratory syndrome-related coronavirus strain camel/UAE_B13_2015, complete genome	MERS	9838
MF598615	Middle East respiratory syndrome-related coronavirus	Betacoronavirus	Betacoronavirus	30123	Yusof,M.F., Queen,K., Eltahir,Y.M., Paden,C.R., Al Hammadi,Z.M.A.H., Tao,Y., Li,Y., Khalafalla,A.I., Shi,M., Zhang,J., Mohamed,M.S.A.E., Abd Elaal Ahmed,M.H., Azeez,I.A., Bensalah,O.K., Eldahab,Z.S., Al Hosani,F.I., Gerber,S.I., Hall,A.J., Tong,S., Al Muhairi,S.S., Al Hammadi,Z.M., Mohamed,M.S., Ahmed,M.H.	29116217	United Arab Emirates	Camelus dromedarius	oronasopharynx	2015-03	Middle East respiratory syndrome-related coronavirus strain camel/UAE_B23_2015, complete genome	MERS	9838
MF598618	Middle East respiratory syndrome-related coronavirus	Betacoronavirus	Betacoronavirus	30123	Yusof,M.F., Queen,K., Eltahir,Y.M., Paden,C.R., Al Hammadi,Z.M.A.H., Tao,Y., Li,Y., Khalafalla,A.I., Shi,M., Zhang,J., Mohamed,M.S.A.E., Abd Elaal Ahmed,M.H., Azeez,I.A., Bensalah,O.K., Eldahab,Z.S., Al Hosani,F.I., Gerber,S.I., Hall,A.J., Tong,S., Al Muhairi,S.S., Al Hammadi,Z.M., Mohamed,M.S., Ahmed,M.H.	29116217	United Arab Emirates	Camelus dromedarius	oronasopharynx	2015-03	Middle East respiratory syndrome-related coronavirus strain camel/UAE_B26_2015, complete genome	MERS	9838
MF598636	Middle East respiratory syndrome-related coronavirus	Betacoronavirus	Betacoronavirus	30123	Yusof,M.F., Queen,K., Eltahir,Y.M., Paden,C.R., Al Hammadi,Z.M.A.H., Tao,Y., Li,Y., Khalafalla,A.I., Shi,M., Zhang,J., Mohamed,M.S.A.E., Abd Elaal Ahmed,M.H., Azeez,I.A., Bensalah,O.K., Eldahab,Z.S., Al Hosani,F.I., Gerber,S.I., Hall,A.J., Tong,S., Al Muhairi,S.S., Al Hammadi,Z.M., Mohamed,M.S., Ahmed,M.H.	29116217	United Arab Emirates	Camelus dromedarius	oronasopharynx	2015-03	Middle East respiratory syndrome-related coronavirus strain camel/UAE_B45_2015, complete genome	MERS	9838
MF598647	Middle East respiratory syndrome-related coronavirus	Betacoronavirus	Betacoronavirus	30123	Yusof,M.F., Queen,K., Eltahir,Y.M., Paden,C.R., Al Hammadi,Z.M.A.H., Tao,Y., Li,Y., Khalafalla,A.I., Shi,M., Zhang,J., Mohamed,M.S.A.E., Abd Elaal Ahmed,M.H., Azeez,I.A., Bensalah,O.K., Eldahab,Z.S., Al Hosani,F.I., Gerber,S.I., Hall,A.J., Tong,S., Al Muhairi,S.S., Al Hammadi,Z.M., Mohamed,M.S., Ahmed,M.H.	29116217	United Arab Emirates	Camelus dromedarius	oronasopharynx	2015-03	Middle East respiratory syndrome-related coronavirus strain camel/UAE_B56_2015, complete genome	MERS	9838
MF598648	Middle East respiratory syndrome-related coronavirus	Betacoronavirus	Betacoronavirus	30123	Yusof,M.F., Queen,K., Eltahir,Y.M., Paden,C.R., Al Hammadi,Z.M.A.H., Tao,Y., Li,Y., Khalafalla,A.I., Shi,M., Zhang,J., Mohamed,M.S.A.E., Abd Elaal Ahmed,M.H., Azeez,I.A., Bensalah,O.K., Eldahab,Z.S., Al Hosani,F.I., Gerber,S.I., Hall,A.J., Tong,S., Al Muhairi,S.S., Al Hammadi,Z.M., Mohamed,M.S., Ahmed,M.H.	29116217	United Arab Emirates	Camelus dromedarius	oronasopharynx	2015-03	Middle East respiratory syndrome-related coronavirus strain camel/UAE_B58_2015, complete genome	MERS	9838
MF598656	Middle East respiratory syndrome-related coronavirus	Betacoronavirus	Betacoronavirus	30123	Yusof,M.F., Queen,K., Eltahir,Y.M., Paden,C.R., Al Hammadi,Z.M.A.H., Tao,Y., Li,Y., Khalafalla,A.I., Shi,M., Zhang,J., Mohamed,M.S.A.E., Abd Elaal Ahmed,M.H., Azeez,I.A., Bensalah,O.K., Eldahab,Z.S., Al Hosani,F.I., Gerber,S.I., Hall,A.J., Tong,S., Al Muhairi,S.S., Al Hammadi,Z.M., Mohamed,M.S., Ahmed,M.H.	29116217	United Arab Emirates	Camelus dromedarius	oronasopharynx	2015-03	Middle East respiratory syndrome-related coronavirus strain camel/UAE_B66_2015, complete genome	MERS	9838
MF598676	Middle East respiratory syndrome-related coronavirus	Betacoronavirus	Betacoronavirus	30123	Yusof,M.F., Queen,K., Eltahir,Y.M., Paden,C.R., Al Hammadi,Z.M.A.H., Tao,Y., Li,Y., Khalafalla,A.I., Shi,M., Zhang,J., Mohamed,M.S.A.E., Abd Elaal Ahmed,M.H., Azeez,I.A., Bensalah,O.K., Eldahab,Z.S., Al Hosani,F.I., Gerber,S.I., Hall,A.J., Tong,S., Al Muhairi,S.S., Al Hammadi,Z.M., Mohamed,M.S., Ahmed,M.H.	29116217	United Arab Emirates	Camelus dromedarius	oronasopharynx	2015-03	Middle East respiratory syndrome-related coronavirus strain camel/UAE_B86_2015, complete genome	MERS	9838
MF598612	Middle East respiratory syndrome-related coronavirus	Betacoronavirus	Betacoronavirus	30123	Yusof,M.F., Queen,K., Eltahir,Y.M., Paden,C.R., Al Hammadi,Z.M.A.H., Tao,Y., Li,Y., Khalafalla,A.I., Shi,M., Zhang,J., Mohamed,M.S.A.E., Abd Elaal Ahmed,M.H., Azeez,I.A., Bensalah,O.K., Eldahab,Z.S., Al Hosani,F.I., Gerber,S.I., Hall,A.J., Tong,S., Al Muhairi,S.S., Al Hammadi,Z.M., Mohamed,M.S., Ahmed,M.H.	29116217	United Arab Emirates	Camelus dromedarius	oronasopharynx	2015-03	Middle East respiratory syndrome-related coronavirus strain camel/UAE_B20_2015, complete genome	MERS	9838
MF598620	Middle East respiratory syndrome-related coronavirus	Betacoronavirus	Betacoronavirus	30123	Yusof,M.F., Queen,K., Eltahir,Y.M., Paden,C.R., Al Hammadi,Z.M.A.H., Tao,Y., Li,Y., Khalafalla,A.I., Shi,M., Zhang,J., Mohamed,M.S.A.E., Abd Elaal Ahmed,M.H., Azeez,I.A., Bensalah,O.K., Eldahab,Z.S., Al Hosani,F.I., Gerber,S.I., Hall,A.J., Tong,S., Al Muhairi,S.S., Al Hammadi,Z.M., Mohamed,M.S., Ahmed,M.H.	29116217	United Arab Emirates	Camelus dromedarius	oronasopharynx	2015-03	Middle East respiratory syndrome-related coronavirus strain camel/UAE_B28_2015, complete genome	MERS	9838
MF598614	Middle East respiratory syndrome-related coronavirus	Betacoronavirus	Betacoronavirus	30123	Yusof,M.F., Queen,K., Eltahir,Y.M., Paden,C.R., Al Hammadi,Z.M.A.H., Tao,Y., Li,Y., Khalafalla,A.I., Shi,M., Zhang,J., Mohamed,M.S.A.E., Abd Elaal Ahmed,M.H., Azeez,I.A., Bensalah,O.K., Eldahab,Z.S., Al Hosani,F.I., Gerber,S.I., Hall,A.J., Tong,S., Al Muhairi,S.S., Al Hammadi,Z.M., Mohamed,M.S., Ahmed,M.H.	29116217	United Arab Emirates	Camelus dromedarius	oronasopharynx	2015-03	Middle East respiratory syndrome-related coronavirus strain camel/UAE_B22_2015, complete genome	MERS	9838
MF598621	Middle East respiratory syndrome-related coronavirus	Betacoronavirus	Betacoronavirus	30123	Yusof,M.F., Queen,K., Eltahir,Y.M., Paden,C.R., Al Hammadi,Z.M.A.H., Tao,Y., Li,Y., Khalafalla,A.I., Shi,M., Zhang,J., Mohamed,M.S.A.E., Abd Elaal Ahmed,M.H., Azeez,I.A., Bensalah,O.K., Eldahab,Z.S., Al Hosani,F.I., Gerber,S.I., Hall,A.J., Tong,S., Al Muhairi,S.S., Al Hammadi,Z.M., Mohamed,M.S., Ahmed,M.H.	29116217	United Arab Emirates	Camelus dromedarius	oronasopharynx	2015-03	Middle East respiratory syndrome-related coronavirus strain camel/UAE_B29_2015, complete genome	MERS	9838
MF598626	Middle East respiratory syndrome-related coronavirus	Betacoronavirus	Betacoronavirus	30123	Yusof,M.F., Queen,K., Eltahir,Y.M., Paden,C.R., Al Hammadi,Z.M.A.H., Tao,Y., Li,Y., Khalafalla,A.I., Shi,M., Zhang,J., Mohamed,M.S.A.E., Abd Elaal Ahmed,M.H., Azeez,I.A., Bensalah,O.K., Eldahab,Z.S., Al Hosani,F.I., Gerber,S.I., Hall,A.J., Tong,S., Al Muhairi,S.S., Al Hammadi,Z.M., Mohamed,M.S., Ahmed,M.H.	29116217	United Arab Emirates	Camelus dromedarius	oronasopharynx	2015-03	Middle East respiratory syndrome-related coronavirus strain camel/UAE_B34_2015, complete genome	MERS	9838
MF598641	Middle East respiratory syndrome-related coronavirus	Betacoronavirus	Betacoronavirus	30123	Yusof,M.F., Queen,K., Eltahir,Y.M., Paden,C.R., Al Hammadi,Z.M.A.H., Tao,Y., Li,Y., Khalafalla,A.I., Shi,M., Zhang,J., Mohamed,M.S.A.E., Abd Elaal Ahmed,M.H., Azeez,I.A., Bensalah,O.K., Eldahab,Z.S., Al Hosani,F.I., Gerber,S.I., Hall,A.J., Tong,S., Al Muhairi,S.S., Al Hammadi,Z.M., Mohamed,M.S., Ahmed,M.H.	29116217	United Arab Emirates	Camelus dromedarius	oronasopharynx	2015-03	Middle East respiratory syndrome-related coronavirus strain camel/UAE_B50_2015, complete genome	MERS	9838
MF598627	Middle East respiratory syndrome-related coronavirus	Betacoronavirus	Betacoronavirus	30123	Yusof,M.F., Queen,K., Eltahir,Y.M., Paden,C.R., Al Hammadi,Z.M.A.H., Tao,Y., Li,Y., Khalafalla,A.I., Shi,M., Zhang,J., Mohamed,M.S.A.E., Abd Elaal Ahmed,M.H., Azeez,I.A., Bensalah,O.K., Eldahab,Z.S., Al Hosani,F.I., Gerber,S.I., Hall,A.J., Tong,S., Al Muhairi,S.S., Al Hammadi,Z.M., Mohamed,M.S., Ahmed,M.H.	29116217	United Arab Emirates	Camelus dromedarius	oronasopharynx	2015-03	Middle East respiratory syndrome-related coronavirus strain camel/UAE_B35_2015, complete genome	MERS	9838
MF598637	Middle East respiratory syndrome-related coronavirus	Betacoronavirus	Betacoronavirus	30123	Yusof,M.F., Queen,K., Eltahir,Y.M., Paden,C.R., Al Hammadi,Z.M.A.H., Tao,Y., Li,Y., Khalafalla,A.I., Shi,M., Zhang,J., Mohamed,M.S.A.E., Abd Elaal Ahmed,M.H., Azeez,I.A., Bensalah,O.K., Eldahab,Z.S., Al Hosani,F.I., Gerber,S.I., Hall,A.J., Tong,S., Al Muhairi,S.S., Al Hammadi,Z.M., Mohamed,M.S., Ahmed,M.H.	29116217	United Arab Emirates	Camelus dromedarius	oronasopharynx	2015-03	Middle East respiratory syndrome-related coronavirus strain camel/UAE_B46_2015, complete genome	MERS	9838
MF598688	Middle East respiratory syndrome-related coronavirus	Betacoronavirus	Betacoronavirus	30123	Yusof,M.F., Queen,K., Eltahir,Y.M., Paden,C.R., Al Hammadi,Z.M.A.H., Tao,Y., Li,Y., Khalafalla,A.I., Shi,M., Zhang,J., Mohamed,M.S.A.E., Abd Elaal Ahmed,M.H., Azeez,I.A., Bensalah,O.K., Eldahab,Z.S., Al Hosani,F.I., Gerber,S.I., Hall,A.J., Tong,S., Al Muhairi,S.S., Al Hammadi,Z.M., Mohamed,M.S., Ahmed,M.H.	29116217	United Arab Emirates	Camelus dromedarius	oronasopharynx	2015-03	Middle East respiratory syndrome-related coronavirus strain camel/UAE_B101_2015, complete genome	MERS	9838
MF598686	Middle East respiratory syndrome-related coronavirus	Betacoronavirus	Betacoronavirus	30123	Yusof,M.F., Queen,K., Eltahir,Y.M., Paden,C.R., Al Hammadi,Z.M.A.H., Tao,Y., Li,Y., Khalafalla,A.I., Shi,M., Zhang,J., Mohamed,M.S.A.E., Abd Elaal Ahmed,M.H., Azeez,I.A., Bensalah,O.K., Eldahab,Z.S., Al Hosani,F.I., Gerber,S.I., Hall,A.J., Tong,S., Al Muhairi,S.S., Al Hammadi,Z.M., Mohamed,M.S., Ahmed,M.H.	29116217	United Arab Emirates	Camelus dromedarius	oronasopharynx	2015-03	Middle East respiratory syndrome-related coronavirus strain camel/UAE_B99_2015, complete genome	MERS	9838
MF598687	Middle East respiratory syndrome-related coronavirus	Betacoronavirus	Betacoronavirus	30123	Yusof,M.F., Queen,K., Eltahir,Y.M., Paden,C.R., Al Hammadi,Z.M.A.H., Tao,Y., Li,Y., Khalafalla,A.I., Shi,M., Zhang,J., Mohamed,M.S.A.E., Abd Elaal Ahmed,M.H., Azeez,I.A., Bensalah,O.K., Eldahab,Z.S., Al Hosani,F.I., Gerber,S.I., Hall,A.J., Tong,S., Al Muhairi,S.S., Al Hammadi,Z.M., Mohamed,M.S., Ahmed,M.H.	29116217	United Arab Emirates	Camelus dromedarius	oronasopharynx	2015-03	Middle East respiratory syndrome-related coronavirus strain camel/UAE_B100_2015, complete genome	MERS	9838
MF598689	Middle East respiratory syndrome-related coronavirus	Betacoronavirus	Betacoronavirus	30121	Yusof,M.F., Queen,K., Eltahir,Y.M., Paden,C.R., Al Hammadi,Z.M.A.H., Tao,Y., Li,Y., Khalafalla,A.I., Shi,M., Zhang,J., Mohamed,M.S.A.E., Abd Elaal Ahmed,M.H., Azeez,I.A., Bensalah,O.K., Eldahab,Z.S., Al Hosani,F.I., Gerber,S.I., Hall,A.J., Tong,S., Al Muhairi,S.S., Al Hammadi,Z.M., Mohamed,M.S., Ahmed,M.H.	29116217	United Arab Emirates	Camelus dromedarius	oronasopharynx	2015-03	Middle East respiratory syndrome-related coronavirus strain camel/UAE_B102_2015, complete genome	MERS	9838
MF598694	Middle East respiratory syndrome-related coronavirus	Betacoronavirus	Betacoronavirus	30123	Yusof,M.F., Queen,K., Eltahir,Y.M., Paden,C.R., Al Hammadi,Z.M.A.H., Tao,Y., Li,Y., Khalafalla,A.I., Shi,M., Zhang,J., Mohamed,M.S.A.E., Abd Elaal Ahmed,M.H., Azeez,I.A., Bensalah,O.K., Eldahab,Z.S., Al Hosani,F.I., Gerber,S.I., Hall,A.J., Tong,S., Al Muhairi,S.S., Al Hammadi,Z.M., Mohamed,M.S., Ahmed,M.H.	29116217	United Arab Emirates	Camelus dromedarius	oronasopharynx	2015-03	Middle East respiratory syndrome-related coronavirus strain camel/UAE_B107_2015, complete genome	MERS	9838
MF598696	Middle East respiratory syndrome-related coronavirus	Betacoronavirus	Betacoronavirus	30123	Yusof,M.F., Queen,K., Eltahir,Y.M., Paden,C.R., Al Hammadi,Z.M.A.H., Tao,Y., Li,Y., Khalafalla,A.I., Shi,M., Zhang,J., Mohamed,M.S.A.E., Abd Elaal Ahmed,M.H., Azeez,I.A., Bensalah,O.K., Eldahab,Z.S., Al Hosani,F.I., Gerber,S.I., Hall,A.J., Tong,S., Al Muhairi,S.S., Al Hammadi,Z.M., Mohamed,M.S., Ahmed,M.H.	29116217	United Arab Emirates	Camelus dromedarius	oronasopharynx	2015-03	Middle East respiratory syndrome-related coronavirus strain camel/UAE_B109_2015, complete genome	MERS	9838
MF598697	Middle East respiratory syndrome-related coronavirus	Betacoronavirus	Betacoronavirus	30123	Yusof,M.F., Queen,K., Eltahir,Y.M., Paden,C.R., Al Hammadi,Z.M.A.H., Tao,Y., Li,Y., Khalafalla,A.I., Shi,M., Zhang,J., Mohamed,M.S.A.E., Abd Elaal Ahmed,M.H., Azeez,I.A., Bensalah,O.K., Eldahab,Z.S., Al Hosani,F.I., Gerber,S.I., Hall,A.J., Tong,S., Al Muhairi,S.S., Al Hammadi,Z.M., Mohamed,M.S., Ahmed,M.H.	29116217	United Arab Emirates	Camelus dromedarius	oronasopharynx	2015-03	Middle East respiratory syndrome-related coronavirus strain camel/UAE_B110_2015, complete genome	MERS	9838
MF598699	Middle East respiratory syndrome-related coronavirus	Betacoronavirus	Betacoronavirus	30123	Yusof,M.F., Queen,K., Eltahir,Y.M., Paden,C.R., Al Hammadi,Z.M.A.H., Tao,Y., Li,Y., Khalafalla,A.I., Shi,M., Zhang,J., Mohamed,M.S.A.E., Abd Elaal Ahmed,M.H., Azeez,I.A., Bensalah,O.K., Eldahab,Z.S., Al Hosani,F.I., Gerber,S.I., Hall,A.J., Tong,S., Al Muhairi,S.S., Al Hammadi,Z.M., Mohamed,M.S., Ahmed,M.H.	29116217	United Arab Emirates	Camelus dromedarius	oronasopharynx	2015-04	Middle East respiratory syndrome-related coronavirus strain camel/UAE_414485_W3_2015, complete genome	MERS	9838
MF598702	Middle East respiratory syndrome-related coronavirus	Betacoronavirus	Betacoronavirus	30123	Yusof,M.F., Queen,K., Eltahir,Y.M., Paden,C.R., Al Hammadi,Z.M.A.H., Tao,Y., Li,Y., Khalafalla,A.I., Shi,M., Zhang,J., Mohamed,M.S.A.E., Abd Elaal Ahmed,M.H., Azeez,I.A., Bensalah,O.K., Eldahab,Z.S., Al Hosani,F.I., Gerber,S.I., Hall,A.J., Tong,S., Al Muhairi,S.S., Al Hammadi,Z.M., Mohamed,M.S., Ahmed,M.H.	29116217	United Arab Emirates	Camelus dromedarius	oronasopharynx	2015-04	Middle East respiratory syndrome-related coronavirus strain camel/UAE_414377_W3_2015, complete genome	MERS	9838
MF598709	Middle East respiratory syndrome-related coronavirus	Betacoronavirus	Betacoronavirus	30123	Yusof,M.F., Queen,K., Eltahir,Y.M., Paden,C.R., Al Hammadi,Z.M.A.H., Tao,Y., Li,Y., Khalafalla,A.I., Shi,M., Zhang,J., Mohamed,M.S.A.E., Abd Elaal Ahmed,M.H., Azeez,I.A., Bensalah,O.K., Eldahab,Z.S., Al Hosani,F.I., Gerber,S.I., Hall,A.J., Tong,S., Al Muhairi,S.S., Al Hammadi,Z.M., Mohamed,M.S., Ahmed,M.H.	29116217	United Arab Emirates	Camelus dromedarius	oronasopharynx	2015-04	Middle East respiratory syndrome-related coronavirus strain camel/UAE_414485_W4_2015, complete genome	MERS	9838
MF598712	Middle East respiratory syndrome-related coronavirus	Betacoronavirus	Betacoronavirus	30123	Yusof,M.F., Queen,K., Eltahir,Y.M., Paden,C.R., Al Hammadi,Z.M.A.H., Tao,Y., Li,Y., Khalafalla,A.I., Shi,M., Zhang,J., Mohamed,M.S.A.E., Abd Elaal Ahmed,M.H., Azeez,I.A., Bensalah,O.K., Eldahab,Z.S., Al Hosani,F.I., Gerber,S.I., Hall,A.J., Tong,S., Al Muhairi,S.S., Al Hammadi,Z.M., Mohamed,M.S., Ahmed,M.H.	29116217	United Arab Emirates	Camelus dromedarius	oronasopharynx	2015-04	Middle East respiratory syndrome-related coronavirus strain camel/UAE_414492_W4_2015, complete genome	MERS	9838
MF598707	Middle East respiratory syndrome-related coronavirus	Betacoronavirus	Betacoronavirus	30123	Yusof,M.F., Queen,K., Eltahir,Y.M., Paden,C.R., Al Hammadi,Z.M.A.H., Tao,Y., Li,Y., Khalafalla,A.I., Shi,M., Zhang,J., Mohamed,M.S.A.E., Abd Elaal Ahmed,M.H., Azeez,I.A., Bensalah,O.K., Eldahab,Z.S., Al Hosani,F.I., Gerber,S.I., Hall,A.J., Tong,S., Al Muhairi,S.S., Al Hammadi,Z.M., Mohamed,M.S., Ahmed,M.H.	29116217	United Arab Emirates	Camelus dromedarius	oronasopharynx	2015-04	Middle East respiratory syndrome-related coronavirus strain camel/UAE_415915_W3_2015, complete genome	MERS	9838
MF598698	Middle East respiratory syndrome-related coronavirus	Betacoronavirus	Betacoronavirus	30123	Yusof,M.F., Queen,K., Eltahir,Y.M., Paden,C.R., Al Hammadi,Z.M.A.H., Tao,Y., Li,Y., Khalafalla,A.I., Shi,M., Zhang,J., Mohamed,M.S.A.E., Abd Elaal Ahmed,M.H., Azeez,I.A., Bensalah,O.K., Eldahab,Z.S., Al Hosani,F.I., Gerber,S.I., Hall,A.J., Tong,S., Al Muhairi,S.S., Al Hammadi,Z.M., Mohamed,M.S., Ahmed,M.H.	29116217	United Arab Emirates	Camelus dromedarius	oronasopharynx	2015-03	Middle East respiratory syndrome-related coronavirus strain camel/UAE_B111_2015, complete genome	MERS	9838
MF598658	Middle East respiratory syndrome-related coronavirus	Betacoronavirus	Betacoronavirus	30123	Yusof,M.F., Queen,K., Eltahir,Y.M., Paden,C.R., Al Hammadi,Z.M.A.H., Tao,Y., Li,Y., Khalafalla,A.I., Shi,M., Zhang,J., Mohamed,M.S.A.E., Abd Elaal Ahmed,M.H., Azeez,I.A., Bensalah,O.K., Eldahab,Z.S., Al Hosani,F.I., Gerber,S.I., Hall,A.J., Tong,S., Al Muhairi,S.S., Al Hammadi,Z.M., Mohamed,M.S., Ahmed,M.H.	29116217	United Arab Emirates	Camelus dromedarius	oronasopharynx	2015-03	Middle East respiratory syndrome-related coronavirus strain camel/UAE_B68_2015, complete genome	MERS	9838
MF598661	Middle East respiratory syndrome-related coronavirus	Betacoronavirus	Betacoronavirus	30123	Yusof,M.F., Queen,K., Eltahir,Y.M., Paden,C.R., Al Hammadi,Z.M.A.H., Tao,Y., Li,Y., Khalafalla,A.I., Shi,M., Zhang,J., Mohamed,M.S.A.E., Abd Elaal Ahmed,M.H., Azeez,I.A., Bensalah,O.K., Eldahab,Z.S., Al Hosani,F.I., Gerber,S.I., Hall,A.J., Tong,S., Al Muhairi,S.S., Al Hammadi,Z.M., Mohamed,M.S., Ahmed,M.H.	29116217	United Arab Emirates	Camelus dromedarius	oronasopharynx	2015-03	Middle East respiratory syndrome-related coronavirus strain camel/UAE_B71_2015, complete genome	MERS	9838
MF598664	Middle East respiratory syndrome-related coronavirus	Betacoronavirus	Betacoronavirus	30123	Yusof,M.F., Queen,K., Eltahir,Y.M., Paden,C.R., Al Hammadi,Z.M.A.H., Tao,Y., Li,Y., Khalafalla,A.I., Shi,M., Zhang,J., Mohamed,M.S.A.E., Abd Elaal Ahmed,M.H., Azeez,I.A., Bensalah,O.K., Eldahab,Z.S., Al Hosani,F.I., Gerber,S.I., Hall,A.J., Tong,S., Al Muhairi,S.S., Al Hammadi,Z.M., Mohamed,M.S., Ahmed,M.H.	29116217	United Arab Emirates	Camelus dromedarius	oronasopharynx	2015-03	Middle East respiratory syndrome-related coronavirus strain camel/UAE_B74_2015, complete genome	MERS	9838
MF598670	Middle East respiratory syndrome-related coronavirus	Betacoronavirus	Betacoronavirus	30123	Yusof,M.F., Queen,K., Eltahir,Y.M., Paden,C.R., Al Hammadi,Z.M.A.H., Tao,Y., Li,Y., Khalafalla,A.I., Shi,M., Zhang,J., Mohamed,M.S.A.E., Abd Elaal Ahmed,M.H., Azeez,I.A., Bensalah,O.K., Eldahab,Z.S., Al Hosani,F.I., Gerber,S.I., Hall,A.J., Tong,S., Al Muhairi,S.S., Al Hammadi,Z.M., Mohamed,M.S., Ahmed,M.H.	29116217	United Arab Emirates	Camelus dromedarius	oronasopharynx	2015-03	Middle East respiratory syndrome-related coronavirus strain camel/UAE_B80_2015, complete genome	MERS	9838
MF598673	Middle East respiratory syndrome-related coronavirus	Betacoronavirus	Betacoronavirus	30123	Yusof,M.F., Queen,K., Eltahir,Y.M., Paden,C.R., Al Hammadi,Z.M.A.H., Tao,Y., Li,Y., Khalafalla,A.I., Shi,M., Zhang,J., Mohamed,M.S.A.E., Abd Elaal Ahmed,M.H., Azeez,I.A., Bensalah,O.K., Eldahab,Z.S., Al Hosani,F.I., Gerber,S.I., Hall,A.J., Tong,S., Al Muhairi,S.S., Al Hammadi,Z.M., Mohamed,M.S., Ahmed,M.H.	29116217	United Arab Emirates	Camelus dromedarius	oronasopharynx	2015-03	Middle East respiratory syndrome-related coronavirus strain camel/UAE_B83_2015, complete genome	MERS	9838
MF598722	Middle East respiratory syndrome-related coronavirus	Betacoronavirus	Betacoronavirus	30123	Yusof,M.F., Queen,K., Eltahir,Y.M., Paden,C.R., Al Hammadi,Z.M.A.H., Tao,Y., Li,Y., Khalafalla,A.I., Shi,M., Zhang,J., Mohamed,M.S.A.E., Abd Elaal Ahmed,M.H., Azeez,I.A., Bensalah,O.K., Eldahab,Z.S., Al Hosani,F.I., Gerber,S.I., Hall,A.J., Tong,S., Al Muhairi,S.S., Al Hammadi,Z.M., Mohamed,M.S., Ahmed,M.H.	29116217	United Arab Emirates	Camelus dromedarius	oronasopharynx	2015-04	Middle East respiratory syndrome-related coronavirus strain camel/UAE_415915_W6_2015, complete genome	MERS	9838
MF598659	Middle East respiratory syndrome-related coronavirus	Betacoronavirus	Betacoronavirus	30123	Yusof,M.F., Queen,K., Eltahir,Y.M., Paden,C.R., Al Hammadi,Z.M.A.H., Tao,Y., Li,Y., Khalafalla,A.I., Shi,M., Zhang,J., Mohamed,M.S.A.E., Abd Elaal Ahmed,M.H., Azeez,I.A., Bensalah,O.K., Eldahab,Z.S., Al Hosani,F.I., Gerber,S.I., Hall,A.J., Tong,S., Al Muhairi,S.S., Al Hammadi,Z.M., Mohamed,M.S., Ahmed,M.H.	29116217	United Arab Emirates	Camelus dromedarius	oronasopharynx	2015-03	Middle East respiratory syndrome-related coronavirus strain camel/UAE_B69_2015, complete genome	MERS	9838
MF598672	Middle East respiratory syndrome-related coronavirus	Betacoronavirus	Betacoronavirus	30123	Yusof,M.F., Queen,K., Eltahir,Y.M., Paden,C.R., Al Hammadi,Z.M.A.H., Tao,Y., Li,Y., Khalafalla,A.I., Shi,M., Zhang,J., Mohamed,M.S.A.E., Abd Elaal Ahmed,M.H., Azeez,I.A., Bensalah,O.K., Eldahab,Z.S., Al Hosani,F.I., Gerber,S.I., Hall,A.J., Tong,S., Al Muhairi,S.S., Al Hammadi,Z.M., Mohamed,M.S., Ahmed,M.H.	29116217	United Arab Emirates	Camelus dromedarius	oronasopharynx	2015-03	Middle East respiratory syndrome-related coronavirus strain camel/UAE_B82_2015, complete genome	MERS	9838
MF598680	Middle East respiratory syndrome-related coronavirus	Betacoronavirus	Betacoronavirus	30123	Yusof,M.F., Queen,K., Eltahir,Y.M., Paden,C.R., Al Hammadi,Z.M.A.H., Tao,Y., Li,Y., Khalafalla,A.I., Shi,M., Zhang,J., Mohamed,M.S.A.E., Abd Elaal Ahmed,M.H., Azeez,I.A., Bensalah,O.K., Eldahab,Z.S., Al Hosani,F.I., Gerber,S.I., Hall,A.J., Tong,S., Al Muhairi,S.S., Al Hammadi,Z.M., Mohamed,M.S., Ahmed,M.H.	29116217	United Arab Emirates	Camelus dromedarius	oronasopharynx	2015-03	Middle East respiratory syndrome-related coronavirus strain camel/UAE_B91_2015, complete genome	MERS	9838
MF598717	Middle East respiratory syndrome-related coronavirus	Betacoronavirus	Betacoronavirus	30123	Yusof,M.F., Queen,K., Eltahir,Y.M., Paden,C.R., Al Hammadi,Z.M.A.H., Tao,Y., Li,Y., Khalafalla,A.I., Shi,M., Zhang,J., Mohamed,M.S.A.E., Abd Elaal Ahmed,M.H., Azeez,I.A., Bensalah,O.K., Eldahab,Z.S., Al Hosani,F.I., Gerber,S.I., Hall,A.J., Tong,S., Al Muhairi,S.S., Al Hammadi,Z.M., Mohamed,M.S., Ahmed,M.H.	29116217	United Arab Emirates	Camelus dromedarius	oronasopharynx	2015-04	Middle East respiratory syndrome-related coronavirus strain camel/UAE_417163_W4_2015, complete genome	MERS	9838
MF598671	Middle East respiratory syndrome-related coronavirus	Betacoronavirus	Betacoronavirus	30123	Yusof,M.F., Queen,K., Eltahir,Y.M., Paden,C.R., Al Hammadi,Z.M.A.H., Tao,Y., Li,Y., Khalafalla,A.I., Shi,M., Zhang,J., Mohamed,M.S.A.E., Abd Elaal Ahmed,M.H., Azeez,I.A., Bensalah,O.K., Eldahab,Z.S., Al Hosani,F.I., Gerber,S.I., Hall,A.J., Tong,S., Al Muhairi,S.S., Al Hammadi,Z.M., Mohamed,M.S., Ahmed,M.H.	29116217	United Arab Emirates	Camelus dromedarius	oronasopharynx	2015-03	Middle East respiratory syndrome-related coronavirus strain camel/UAE_B81_2015, complete genome	MERS	9838
MF598674	Middle East respiratory syndrome-related coronavirus	Betacoronavirus	Betacoronavirus	30123	Yusof,M.F., Queen,K., Eltahir,Y.M., Paden,C.R., Al Hammadi,Z.M.A.H., Tao,Y., Li,Y., Khalafalla,A.I., Shi,M., Zhang,J., Mohamed,M.S.A.E., Abd Elaal Ahmed,M.H., Azeez,I.A., Bensalah,O.K., Eldahab,Z.S., Al Hosani,F.I., Gerber,S.I., Hall,A.J., Tong,S., Al Muhairi,S.S., Al Hammadi,Z.M., Mohamed,M.S., Ahmed,M.H.	29116217	United Arab Emirates	Camelus dromedarius	oronasopharynx	2015-03	Middle East respiratory syndrome-related coronavirus strain camel/UAE_B84_2015, complete genome	MERS	9838
MF598677	Middle East respiratory syndrome-related coronavirus	Betacoronavirus	Betacoronavirus	30123	Yusof,M.F., Queen,K., Eltahir,Y.M., Paden,C.R., Al Hammadi,Z.M.A.H., Tao,Y., Li,Y., Khalafalla,A.I., Shi,M., Zhang,J., Mohamed,M.S.A.E., Abd Elaal Ahmed,M.H., Azeez,I.A., Bensalah,O.K., Eldahab,Z.S., Al Hosani,F.I., Gerber,S.I., Hall,A.J., Tong,S., Al Muhairi,S.S., Al Hammadi,Z.M., Mohamed,M.S., Ahmed,M.H.	29116217	United Arab Emirates	Camelus dromedarius	oronasopharynx	2015-03	Middle East respiratory syndrome-related coronavirus strain camel/UAE_B87_2015, complete genome	MERS	9838
MF598622	Middle East respiratory syndrome-related coronavirus	Betacoronavirus	Betacoronavirus	30123	Yusof,M.F., Queen,K., Eltahir,Y.M., Paden,C.R., Al Hammadi,Z.M.A.H., Tao,Y., Li,Y., Khalafalla,A.I., Shi,M., Zhang,J., Mohamed,M.S.A.E., Abd Elaal Ahmed,M.H., Azeez,I.A., Bensalah,O.K., Eldahab,Z.S., Al Hosani,F.I., Gerber,S.I., Hall,A.J., Tong,S., Al Muhairi,S.S., Al Hammadi,Z.M., Mohamed,M.S., Ahmed,M.H.	29116217	United Arab Emirates	Camelus dromedarius	oronasopharynx	2015-03	Middle East respiratory syndrome-related coronavirus strain camel/UAE_B30_2015, complete genome	MERS	9838
MF598646	Middle East respiratory syndrome-related coronavirus	Betacoronavirus	Betacoronavirus	30123	Yusof,M.F., Queen,K., Eltahir,Y.M., Paden,C.R., Al Hammadi,Z.M.A.H., Tao,Y., Li,Y., Khalafalla,A.I., Shi,M., Zhang,J., Mohamed,M.S.A.E., Abd Elaal Ahmed,M.H., Azeez,I.A., Bensalah,O.K., Eldahab,Z.S., Al Hosani,F.I., Gerber,S.I., Hall,A.J., Tong,S., Al Muhairi,S.S., Al Hammadi,Z.M., Mohamed,M.S., Ahmed,M.H.	29116217	United Arab Emirates	Camelus dromedarius	oronasopharynx	2015-03	Middle East respiratory syndrome-related coronavirus strain camel/UAE_B55_2015, complete genome	MERS	9838
MF598649	Middle East respiratory syndrome-related coronavirus	Betacoronavirus	Betacoronavirus	30123	Yusof,M.F., Queen,K., Eltahir,Y.M., Paden,C.R., Al Hammadi,Z.M.A.H., Tao,Y., Li,Y., Khalafalla,A.I., Shi,M., Zhang,J., Mohamed,M.S.A.E., Abd Elaal Ahmed,M.H., Azeez,I.A., Bensalah,O.K., Eldahab,Z.S., Al Hosani,F.I., Gerber,S.I., Hall,A.J., Tong,S., Al Muhairi,S.S., Al Hammadi,Z.M., Mohamed,M.S., Ahmed,M.H.	29116217	United Arab Emirates	Camelus dromedarius	oronasopharynx	2015-03	Middle East respiratory syndrome-related coronavirus strain camel/UAE_B59_2015, complete genome	MERS	9838
MF598651	Middle East respiratory syndrome-related coronavirus	Betacoronavirus	Betacoronavirus	30123	Yusof,M.F., Queen,K., Eltahir,Y.M., Paden,C.R., Al Hammadi,Z.M.A.H., Tao,Y., Li,Y., Khalafalla,A.I., Shi,M., Zhang,J., Mohamed,M.S.A.E., Abd Elaal Ahmed,M.H., Azeez,I.A., Bensalah,O.K., Eldahab,Z.S., Al Hosani,F.I., Gerber,S.I., Hall,A.J., Tong,S., Al Muhairi,S.S., Al Hammadi,Z.M., Mohamed,M.S., Ahmed,M.H.	29116217	United Arab Emirates	Camelus dromedarius	oronasopharynx	2015-03	Middle East respiratory syndrome-related coronavirus strain camel/UAE_B61_2015, complete genome	MERS	9838
MF598657	Middle East respiratory syndrome-related coronavirus	Betacoronavirus	Betacoronavirus	30123	Yusof,M.F., Queen,K., Eltahir,Y.M., Paden,C.R., Al Hammadi,Z.M.A.H., Tao,Y., Li,Y., Khalafalla,A.I., Shi,M., Zhang,J., Mohamed,M.S.A.E., Abd Elaal Ahmed,M.H., Azeez,I.A., Bensalah,O.K., Eldahab,Z.S., Al Hosani,F.I., Gerber,S.I., Hall,A.J., Tong,S., Al Muhairi,S.S., Al Hammadi,Z.M., Mohamed,M.S., Ahmed,M.H.	29116217	United Arab Emirates	Camelus dromedarius	oronasopharynx	2015-03	Middle East respiratory syndrome-related coronavirus strain camel/UAE_B67_2015, complete genome	MERS	9838
MF598701	Middle East respiratory syndrome-related coronavirus	Betacoronavirus	Betacoronavirus	30123	Yusof,M.F., Queen,K., Eltahir,Y.M., Paden,C.R., Al Hammadi,Z.M.A.H., Tao,Y., Li,Y., Khalafalla,A.I., Shi,M., Zhang,J., Mohamed,M.S.A.E., Abd Elaal Ahmed,M.H., Azeez,I.A., Bensalah,O.K., Eldahab,Z.S., Al Hosani,F.I., Gerber,S.I., Hall,A.J., Tong,S., Al Muhairi,S.S., Al Hammadi,Z.M., Mohamed,M.S., Ahmed,M.H.	29116217	United Arab Emirates	Camelus dromedarius	oronasopharynx	2015-04	Middle East respiratory syndrome-related coronavirus strain camel/UAE_414498_W3_2015, complete genome	MERS	9838
MF598714	Middle East respiratory syndrome-related coronavirus	Betacoronavirus	Betacoronavirus	30123	Yusof,M.F., Queen,K., Eltahir,Y.M., Paden,C.R., Al Hammadi,Z.M.A.H., Tao,Y., Li,Y., Khalafalla,A.I., Shi,M., Zhang,J., Mohamed,M.S.A.E., Abd Elaal Ahmed,M.H., Azeez,I.A., Bensalah,O.K., Eldahab,Z.S., Al Hosani,F.I., Gerber,S.I., Hall,A.J., Tong,S., Al Muhairi,S.S., Al Hammadi,Z.M., Mohamed,M.S., Ahmed,M.H.	29116217	United Arab Emirates	Camelus dromedarius	oronasopharynx	2015-04	Middle East respiratory syndrome-related coronavirus strain camel/UAE_414500_W4_2015, complete genome	MERS	9838
MF598608	Middle East respiratory syndrome-related coronavirus	Betacoronavirus	Betacoronavirus	30123	Yusof,M.F., Queen,K., Eltahir,Y.M., Paden,C.R., Al Hammadi,Z.M.A.H., Tao,Y., Li,Y., Khalafalla,A.I., Shi,M., Zhang,J., Mohamed,M.S.A.E., Abd Elaal Ahmed,M.H., Azeez,I.A., Bensalah,O.K., Eldahab,Z.S., Al Hosani,F.I., Gerber,S.I., Hall,A.J., Tong,S., Al Muhairi,S.S., Al Hammadi,Z.M., Mohamed,M.S., Ahmed,M.H.	29116217	United Arab Emirates	Camelus dromedarius	oronasopharynx	2015-03	Middle East respiratory syndrome-related coronavirus strain camel/UAE_B16_2015, complete genome	MERS	9838
MF598619	Middle East respiratory syndrome-related coronavirus	Betacoronavirus	Betacoronavirus	30123	Yusof,M.F., Queen,K., Eltahir,Y.M., Paden,C.R., Al Hammadi,Z.M.A.H., Tao,Y., Li,Y., Khalafalla,A.I., Shi,M., Zhang,J., Mohamed,M.S.A.E., Abd Elaal Ahmed,M.H., Azeez,I.A., Bensalah,O.K., Eldahab,Z.S., Al Hosani,F.I., Gerber,S.I., Hall,A.J., Tong,S., Al Muhairi,S.S., Al Hammadi,Z.M., Mohamed,M.S., Ahmed,M.H.	29116217	United Arab Emirates	Camelus dromedarius	oronasopharynx	2015-03	Middle East respiratory syndrome-related coronavirus strain camel/UAE_B27_2015, complete genome	MERS	9838
MF598634	Middle East respiratory syndrome-related coronavirus	Betacoronavirus	Betacoronavirus	30123	Yusof,M.F., Queen,K., Eltahir,Y.M., Paden,C.R., Al Hammadi,Z.M.A.H., Tao,Y., Li,Y., Khalafalla,A.I., Shi,M., Zhang,J., Mohamed,M.S.A.E., Abd Elaal Ahmed,M.H., Azeez,I.A., Bensalah,O.K., Eldahab,Z.S., Al Hosani,F.I., Gerber,S.I., Hall,A.J., Tong,S., Al Muhairi,S.S., Al Hammadi,Z.M., Mohamed,M.S., Ahmed,M.H.	29116217	United Arab Emirates	Camelus dromedarius	oronasopharynx	2015-03	Middle East respiratory syndrome-related coronavirus strain camel/UAE_B42_2015, complete genome	MERS	9838
MF598639	Middle East respiratory syndrome-related coronavirus	Betacoronavirus	Betacoronavirus	30123	Yusof,M.F., Queen,K., Eltahir,Y.M., Paden,C.R., Al Hammadi,Z.M.A.H., Tao,Y., Li,Y., Khalafalla,A.I., Shi,M., Zhang,J., Mohamed,M.S.A.E., Abd Elaal Ahmed,M.H., Azeez,I.A., Bensalah,O.K., Eldahab,Z.S., Al Hosani,F.I., Gerber,S.I., Hall,A.J., Tong,S., Al Muhairi,S.S., Al Hammadi,Z.M., Mohamed,M.S., Ahmed,M.H.	29116217	United Arab Emirates	Camelus dromedarius	oronasopharynx	2015-03	Middle East respiratory syndrome-related coronavirus strain camel/UAE_B48_2015, complete genome	MERS	9838
MF598640	Middle East respiratory syndrome-related coronavirus	Betacoronavirus	Betacoronavirus	30123	Yusof,M.F., Queen,K., Eltahir,Y.M., Paden,C.R., Al Hammadi,Z.M.A.H., Tao,Y., Li,Y., Khalafalla,A.I., Shi,M., Zhang,J., Mohamed,M.S.A.E., Abd Elaal Ahmed,M.H., Azeez,I.A., Bensalah,O.K., Eldahab,Z.S., Al Hosani,F.I., Gerber,S.I., Hall,A.J., Tong,S., Al Muhairi,S.S., Al Hammadi,Z.M., Mohamed,M.S., Ahmed,M.H.	29116217	United Arab Emirates	Camelus dromedarius	oronasopharynx	2015-03	Middle East respiratory syndrome-related coronavirus strain camel/UAE_B49_2015, complete genome	MERS	9838
MF598644	Middle East respiratory syndrome-related coronavirus	Betacoronavirus	Betacoronavirus	30123	Yusof,M.F., Queen,K., Eltahir,Y.M., Paden,C.R., Al Hammadi,Z.M.A.H., Tao,Y., Li,Y., Khalafalla,A.I., Shi,M., Zhang,J., Mohamed,M.S.A.E., Abd Elaal Ahmed,M.H., Azeez,I.A., Bensalah,O.K., Eldahab,Z.S., Al Hosani,F.I., Gerber,S.I., Hall,A.J., Tong,S., Al Muhairi,S.S., Al Hammadi,Z.M., Mohamed,M.S., Ahmed,M.H.	29116217	United Arab Emirates	Camelus dromedarius	oronasopharynx	2015-03	Middle East respiratory syndrome-related coronavirus strain camel/UAE_B53_2015, complete genome	MERS	9838
MF598609	Middle East respiratory syndrome-related coronavirus	Betacoronavirus	Betacoronavirus	30123	Yusof,M.F., Queen,K., Eltahir,Y.M., Paden,C.R., Al Hammadi,Z.M.A.H., Tao,Y., Li,Y., Khalafalla,A.I., Shi,M., Zhang,J., Mohamed,M.S.A.E., Abd Elaal Ahmed,M.H., Azeez,I.A., Bensalah,O.K., Eldahab,Z.S., Al Hosani,F.I., Gerber,S.I., Hall,A.J., Tong,S., Al Muhairi,S.S., Al Hammadi,Z.M., Mohamed,M.S., Ahmed,M.H.	29116217	United Arab Emirates	Camelus dromedarius	oronasopharynx	2015-03	Middle East respiratory syndrome-related coronavirus strain camel/UAE_B17_2015, complete genome	MERS	9838
MF598611	Middle East respiratory syndrome-related coronavirus	Betacoronavirus	Betacoronavirus	30123	Yusof,M.F., Queen,K., Eltahir,Y.M., Paden,C.R., Al Hammadi,Z.M.A.H., Tao,Y., Li,Y., Khalafalla,A.I., Shi,M., Zhang,J., Mohamed,M.S.A.E., Abd Elaal Ahmed,M.H., Azeez,I.A., Bensalah,O.K., Eldahab,Z.S., Al Hosani,F.I., Gerber,S.I., Hall,A.J., Tong,S., Al Muhairi,S.S., Al Hammadi,Z.M., Mohamed,M.S., Ahmed,M.H.	29116217	United Arab Emirates	Camelus dromedarius	oronasopharynx	2015-03	Middle East respiratory syndrome-related coronavirus strain camel/UAE_B19_2015, complete genome	MERS	9838
MF598635	Middle East respiratory syndrome-related coronavirus	Betacoronavirus	Betacoronavirus	30123	Yusof,M.F., Queen,K., Eltahir,Y.M., Paden,C.R., Al Hammadi,Z.M.A.H., Tao,Y., Li,Y., Khalafalla,A.I., Shi,M., Zhang,J., Mohamed,M.S.A.E., Abd Elaal Ahmed,M.H., Azeez,I.A., Bensalah,O.K., Eldahab,Z.S., Al Hosani,F.I., Gerber,S.I., Hall,A.J., Tong,S., Al Muhairi,S.S., Al Hammadi,Z.M., Mohamed,M.S., Ahmed,M.H.	29116217	United Arab Emirates	Camelus dromedarius	oronasopharynx	2015-03	Middle East respiratory syndrome-related coronavirus strain camel/UAE_B44_2015, complete genome	MERS	9838
MF598650	Middle East respiratory syndrome-related coronavirus	Betacoronavirus	Betacoronavirus	30123	Yusof,M.F., Queen,K., Eltahir,Y.M., Paden,C.R., Al Hammadi,Z.M.A.H., Tao,Y., Li,Y., Khalafalla,A.I., Shi,M., Zhang,J., Mohamed,M.S.A.E., Abd Elaal Ahmed,M.H., Azeez,I.A., Bensalah,O.K., Eldahab,Z.S., Al Hosani,F.I., Gerber,S.I., Hall,A.J., Tong,S., Al Muhairi,S.S., Al Hammadi,Z.M., Mohamed,M.S., Ahmed,M.H.	29116217	United Arab Emirates	Camelus dromedarius	oronasopharynx	2015-03	Middle East respiratory syndrome-related coronavirus strain camel/UAE_B60_2015, complete genome	MERS	9838
MF598595	Middle East respiratory syndrome-related coronavirus	Betacoronavirus	Betacoronavirus	30123	Yusof,M.F., Queen,K., Eltahir,Y.M., Paden,C.R., Al Hammadi,Z.M.A.H., Tao,Y., Li,Y., Khalafalla,A.I., Shi,M., Zhang,J., Mohamed,M.S.A.E., Abd Elaal Ahmed,M.H., Azeez,I.A., Bensalah,O.K., Eldahab,Z.S., Al Hosani,F.I., Gerber,S.I., Hall,A.J., Tong,S., Al Muhairi,S.S., Al Hammadi,Z.M., Mohamed,M.S., Ahmed,M.H.	29116217	United Arab Emirates	Camelus dromedarius	oronasopharynx	2015-03	Middle East respiratory syndrome-related coronavirus strain camel/UAE_B2_2015, complete genome	MERS	9838
MF598596	Middle East respiratory syndrome-related coronavirus	Betacoronavirus	Betacoronavirus	30123	Yusof,M.F., Queen,K., Eltahir,Y.M., Paden,C.R., Al Hammadi,Z.M.A.H., Tao,Y., Li,Y., Khalafalla,A.I., Shi,M., Zhang,J., Mohamed,M.S.A.E., Abd Elaal Ahmed,M.H., Azeez,I.A., Bensalah,O.K., Eldahab,Z.S., Al Hosani,F.I., Gerber,S.I., Hall,A.J., Tong,S., Al Muhairi,S.S., Al Hammadi,Z.M., Mohamed,M.S., Ahmed,M.H.	29116217	United Arab Emirates	Camelus dromedarius	oronasopharynx	2015-03	Middle East respiratory syndrome-related coronavirus strain camel/UAE_B4_2015, complete genome	MERS	9838
MF598598	Middle East respiratory syndrome-related coronavirus	Betacoronavirus	Betacoronavirus	30123	Yusof,M.F., Queen,K., Eltahir,Y.M., Paden,C.R., Al Hammadi,Z.M.A.H., Tao,Y., Li,Y., Khalafalla,A.I., Shi,M., Zhang,J., Mohamed,M.S.A.E., Abd Elaal Ahmed,M.H., Azeez,I.A., Bensalah,O.K., Eldahab,Z.S., Al Hosani,F.I., Gerber,S.I., Hall,A.J., Tong,S., Al Muhairi,S.S., Al Hammadi,Z.M., Mohamed,M.S., Ahmed,M.H.	29116217	United Arab Emirates	Camelus dromedarius	oronasopharynx	2015-03	Middle East respiratory syndrome-related coronavirus strain camel/UAE_B6_2015, complete genome	MERS	9838
MF598602	Middle East respiratory syndrome-related coronavirus	Betacoronavirus	Betacoronavirus	30123	Yusof,M.F., Queen,K., Eltahir,Y.M., Paden,C.R., Al Hammadi,Z.M.A.H., Tao,Y., Li,Y., Khalafalla,A.I., Shi,M., Zhang,J., Mohamed,M.S.A.E., Abd Elaal Ahmed,M.H., Azeez,I.A., Bensalah,O.K., Eldahab,Z.S., Al Hosani,F.I., Gerber,S.I., Hall,A.J., Tong,S., Al Muhairi,S.S., Al Hammadi,Z.M., Mohamed,M.S., Ahmed,M.H.	29116217	United Arab Emirates	Camelus dromedarius	oronasopharynx	2015-03	Middle East respiratory syndrome-related coronavirus strain camel/UAE_B10_2015, complete genome	MERS	9838
MF598603	Middle East respiratory syndrome-related coronavirus	Betacoronavirus	Betacoronavirus	30123	Yusof,M.F., Queen,K., Eltahir,Y.M., Paden,C.R., Al Hammadi,Z.M.A.H., Tao,Y., Li,Y., Khalafalla,A.I., Shi,M., Zhang,J., Mohamed,M.S.A.E., Abd Elaal Ahmed,M.H., Azeez,I.A., Bensalah,O.K., Eldahab,Z.S., Al Hosani,F.I., Gerber,S.I., Hall,A.J., Tong,S., Al Muhairi,S.S., Al Hammadi,Z.M., Mohamed,M.S., Ahmed,M.H.	29116217	United Arab Emirates	Camelus dromedarius	oronasopharynx	2015-03	Middle East respiratory syndrome-related coronavirus strain camel/UAE_B11_2015, complete genome	MERS	9838
MF598604	Middle East respiratory syndrome-related coronavirus	Betacoronavirus	Betacoronavirus	30123	Yusof,M.F., Queen,K., Eltahir,Y.M., Paden,C.R., Al Hammadi,Z.M.A.H., Tao,Y., Li,Y., Khalafalla,A.I., Shi,M., Zhang,J., Mohamed,M.S.A.E., Abd Elaal Ahmed,M.H., Azeez,I.A., Bensalah,O.K., Eldahab,Z.S., Al Hosani,F.I., Gerber,S.I., Hall,A.J., Tong,S., Al Muhairi,S.S., Al Hammadi,Z.M., Mohamed,M.S., Ahmed,M.H.	29116217	United Arab Emirates	Camelus dromedarius	oronasopharynx	2015-03	Middle East respiratory syndrome-related coronavirus strain camel/UAE_B12_2015, complete genome	MERS	9838
MF598613	Middle East respiratory syndrome-related coronavirus	Betacoronavirus	Betacoronavirus	30123	Yusof,M.F., Queen,K., Eltahir,Y.M., Paden,C.R., Al Hammadi,Z.M.A.H., Tao,Y., Li,Y., Khalafalla,A.I., Shi,M., Zhang,J., Mohamed,M.S.A.E., Abd Elaal Ahmed,M.H., Azeez,I.A., Bensalah,O.K., Eldahab,Z.S., Al Hosani,F.I., Gerber,S.I., Hall,A.J., Tong,S., Al Muhairi,S.S., Al Hammadi,Z.M., Mohamed,M.S., Ahmed,M.H.	29116217	United Arab Emirates	Camelus dromedarius	oronasopharynx	2015-03	Middle East respiratory syndrome-related coronavirus strain camel/UAE_B21_2015, complete genome	MERS	9838
MF598617	Middle East respiratory syndrome-related coronavirus	Betacoronavirus	Betacoronavirus	30123	Yusof,M.F., Queen,K., Eltahir,Y.M., Paden,C.R., Al Hammadi,Z.M.A.H., Tao,Y., Li,Y., Khalafalla,A.I., Shi,M., Zhang,J., Mohamed,M.S.A.E., Abd Elaal Ahmed,M.H., Azeez,I.A., Bensalah,O.K., Eldahab,Z.S., Al Hosani,F.I., Gerber,S.I., Hall,A.J., Tong,S., Al Muhairi,S.S., Al Hammadi,Z.M., Mohamed,M.S., Ahmed,M.H.	29116217	United Arab Emirates	Camelus dromedarius	oronasopharynx	2015-03	Middle East respiratory syndrome-related coronavirus strain camel/UAE_B25_2015, complete genome	MERS	9838
MF598629	Middle East respiratory syndrome-related coronavirus	Betacoronavirus	Betacoronavirus	30123	Yusof,M.F., Queen,K., Eltahir,Y.M., Paden,C.R., Al Hammadi,Z.M.A.H., Tao,Y., Li,Y., Khalafalla,A.I., Shi,M., Zhang,J., Mohamed,M.S.A.E., Abd Elaal Ahmed,M.H., Azeez,I.A., Bensalah,O.K., Eldahab,Z.S., Al Hosani,F.I., Gerber,S.I., Hall,A.J., Tong,S., Al Muhairi,S.S., Al Hammadi,Z.M., Mohamed,M.S., Ahmed,M.H.	29116217	United Arab Emirates	Camelus dromedarius	oronasopharynx	2015-03	Middle East respiratory syndrome-related coronavirus strain camel/UAE_B37_2015, complete genome	MERS	9838
MF598632	Middle East respiratory syndrome-related coronavirus	Betacoronavirus	Betacoronavirus	30123	Yusof,M.F., Queen,K., Eltahir,Y.M., Paden,C.R., Al Hammadi,Z.M.A.H., Tao,Y., Li,Y., Khalafalla,A.I., Shi,M., Zhang,J., Mohamed,M.S.A.E., Abd Elaal Ahmed,M.H., Azeez,I.A., Bensalah,O.K., Eldahab,Z.S., Al Hosani,F.I., Gerber,S.I., Hall,A.J., Tong,S., Al Muhairi,S.S., Al Hammadi,Z.M., Mohamed,M.S., Ahmed,M.H.	29116217	United Arab Emirates	Camelus dromedarius	oronasopharynx	2015-03	Middle East respiratory syndrome-related coronavirus strain camel/UAE_B40_2015, complete genome	MERS	9838
MF598638	Middle East respiratory syndrome-related coronavirus	Betacoronavirus	Betacoronavirus	30123	Yusof,M.F., Queen,K., Eltahir,Y.M., Paden,C.R., Al Hammadi,Z.M.A.H., Tao,Y., Li,Y., Khalafalla,A.I., Shi,M., Zhang,J., Mohamed,M.S.A.E., Abd Elaal Ahmed,M.H., Azeez,I.A., Bensalah,O.K., Eldahab,Z.S., Al Hosani,F.I., Gerber,S.I., Hall,A.J., Tong,S., Al Muhairi,S.S., Al Hammadi,Z.M., Mohamed,M.S., Ahmed,M.H.	29116217	United Arab Emirates	Camelus dromedarius	oronasopharynx	2015-03	Middle East respiratory syndrome-related coronavirus strain camel/UAE_B47_2015, complete genome	MERS	9838
MF598645	Middle East respiratory syndrome-related coronavirus	Betacoronavirus	Betacoronavirus	30123	Yusof,M.F., Queen,K., Eltahir,Y.M., Paden,C.R., Al Hammadi,Z.M.A.H., Tao,Y., Li,Y., Khalafalla,A.I., Shi,M., Zhang,J., Mohamed,M.S.A.E., Abd Elaal Ahmed,M.H., Azeez,I.A., Bensalah,O.K., Eldahab,Z.S., Al Hosani,F.I., Gerber,S.I., Hall,A.J., Tong,S., Al Muhairi,S.S., Al Hammadi,Z.M., Mohamed,M.S., Ahmed,M.H.	29116217	United Arab Emirates	Camelus dromedarius	oronasopharynx	2015-03	Middle East respiratory syndrome-related coronavirus strain camel/UAE_B54_2015, complete genome	MERS	9838
MF598652	Middle East respiratory syndrome-related coronavirus	Betacoronavirus	Betacoronavirus	30123	Yusof,M.F., Queen,K., Eltahir,Y.M., Paden,C.R., Al Hammadi,Z.M.A.H., Tao,Y., Li,Y., Khalafalla,A.I., Shi,M., Zhang,J., Mohamed,M.S.A.E., Abd Elaal Ahmed,M.H., Azeez,I.A., Bensalah,O.K., Eldahab,Z.S., Al Hosani,F.I., Gerber,S.I., Hall,A.J., Tong,S., Al Muhairi,S.S., Al Hammadi,Z.M., Mohamed,M.S., Ahmed,M.H.	29116217	United Arab Emirates	Camelus dromedarius	oronasopharynx	2015-03	Middle East respiratory syndrome-related coronavirus strain camel/UAE_B62_2015, complete genome	MERS	9838
MF598653	Middle East respiratory syndrome-related coronavirus	Betacoronavirus	Betacoronavirus	30123	Yusof,M.F., Queen,K., Eltahir,Y.M., Paden,C.R., Al Hammadi,Z.M.A.H., Tao,Y., Li,Y., Khalafalla,A.I., Shi,M., Zhang,J., Mohamed,M.S.A.E., Abd Elaal Ahmed,M.H., Azeez,I.A., Bensalah,O.K., Eldahab,Z.S., Al Hosani,F.I., Gerber,S.I., Hall,A.J., Tong,S., Al Muhairi,S.S., Al Hammadi,Z.M., Mohamed,M.S., Ahmed,M.H.	29116217	United Arab Emirates	Camelus dromedarius	oronasopharynx	2015-03	Middle East respiratory syndrome-related coronavirus strain camel/UAE_B63_2015, complete genome	MERS	9838
MF598623	Middle East respiratory syndrome-related coronavirus	Betacoronavirus	Betacoronavirus	30123	Yusof,M.F., Queen,K., Eltahir,Y.M., Paden,C.R., Al Hammadi,Z.M.A.H., Tao,Y., Li,Y., Khalafalla,A.I., Shi,M., Zhang,J., Mohamed,M.S.A.E., Abd Elaal Ahmed,M.H., Azeez,I.A., Bensalah,O.K., Eldahab,Z.S., Al Hosani,F.I., Gerber,S.I., Hall,A.J., Tong,S., Al Muhairi,S.S., Al Hammadi,Z.M., Mohamed,M.S., Ahmed,M.H.	29116217	United Arab Emirates	Camelus dromedarius	oronasopharynx	2015-03	Middle East respiratory syndrome-related coronavirus strain camel/UAE_B31_2015, complete genome	MERS	9838
MF598662	Middle East respiratory syndrome-related coronavirus	Betacoronavirus	Betacoronavirus	30123	Yusof,M.F., Queen,K., Eltahir,Y.M., Paden,C.R., Al Hammadi,Z.M.A.H., Tao,Y., Li,Y., Khalafalla,A.I., Shi,M., Zhang,J., Mohamed,M.S.A.E., Abd Elaal Ahmed,M.H., Azeez,I.A., Bensalah,O.K., Eldahab,Z.S., Al Hosani,F.I., Gerber,S.I., Hall,A.J., Tong,S., Al Muhairi,S.S., Al Hammadi,Z.M., Mohamed,M.S., Ahmed,M.H.	29116217	United Arab Emirates	Camelus dromedarius	oronasopharynx	2015-03	Middle East respiratory syndrome-related coronavirus strain camel/UAE_B72_2015, complete genome	MERS	9838
[truncated: 1,480 more rows]
