# Supplementary material for: Pre-existing T cell-mediated cross-reactivity to SARS-CoV-2 cannot solely be explained by prior exposure to endemic human coronaviruses
Source: Infect Genet Evol. 2021 Nov;95:105075. doi: 10.1016/j.meegid.2021.105075 (PMC8428999; doi:10.1016/j.meegid.2021.105075)
Supplement: Supplementary Table S2 — Protein BLAST results of 177 published epitopes against non-Coronaviridae proteins. Merged protein BLAST output of eight searches (https://tinyurl.com/y22o4t9z). Merging was performed using a custom R script. [file mmc4.zip]

Archive with 1 entries (1 files):
- Table_S2_V2.csv
