# Supplementary material for: Pre-existing T cell-mediated cross-reactivity to SARS-CoV-2 cannot solely be explained by prior exposure to endemic human coronaviruses
Source: Infect Genet Evol. 2021 Nov;95:105075. doi: 10.1016/j.meegid.2021.105075 (PMC8428999; doi:10.1016/j.meegid.2021.105075)
Supplement: Supplementary Table S4 — (a) List of 177 epitopes used in this study, including their respective study source and T-cell response type. (b) Frequency table generated from Table S4a stratified by study name and T-cell response type. [file mmc6.zip]

Archive with 1 entries (1 files):
- Table_S4a_V2.csv
