# Supplementary material for: Pre-existing T cell-mediated cross-reactivity to SARS-CoV-2 cannot solely be explained by prior exposure to endemic human coronaviruses
Source: Infect Genet Evol. 2021 Nov;95:105075. doi: 10.1016/j.meegid.2021.105075 (PMC8428999; doi:10.1016/j.meegid.2021.105075)
Supplement: Supplementary Table S4 — (a) List of 177 epitopes used in this study, including their respective study source and T-cell response type. (b) Frequency table generated from Table S4a stratified by study name and T-cell response type. [file mmc6.zip › Table_S4a_V2.csv]

sequence	protein	start	study	type
NHNFLVQAGNVQLRV	NSP5	3326	mateus	cd4
SFIEDLLFNKVTLAD	S	816	mateus	cd4
SPLYAFASEAARVVR	NSP2	531	mateus	cd4
SDFVRATATIPIQAS	ORF3	26	mateus	cd4
QPTESIVRFPNITNL	S	321	mateus	cd4
FYSKWYIRVGARKSA	ORF8	41	mateus	cd4
TRFQTLLALHRSYLT	S	236	mateus	cd4
SNFRVQPTESIVRFP	S	316	mateus	cd4
EEIAIILASFSASTS	NSP2	471	mateus	cd4
MFHLVDFQVTIAEIL	ORF6	1	mateus	cd4
KPSKRSFIEDLLFNK	S	811	mateus	cd4
TQLNRALTGIAVEQD	S	761	mateus	cd4
NFSQILPDPSKPSKR	S	801	mateus	cd4
NNATNVVIKVCEFQF	S	121	mateus	cd4
AQALNTLVKQLSSNF	S	956	mateus	cd4
IVRFPNITNLCPFGE	S	326	mateus	cd4
VLKKLKKSLNVAKSE	NSP8	3976	mateus	cd4
LNEVAKNLNESLIDL	S	1186	mateus	cd4
CTFEYVSQPFLMDLE	S	166	mateus	cd4
ISPYNSQNAVASKIL	NSP13	5836	mateus	cd4
NRYFRLTLGVYDYLV	NSP6	3801	mateus	cd4
NLLLQYGSFCTQLNR	S	751	mateus	cd4
LMIERFVSLAIDAYP	NSP12	5246	mateus	cd4
DAALALLLLDRLNQL	N	216	mateus	cd4
SVASQSIIAYTMSLG	S	686	mateus	cd8
SLLIVNNATNVVIKV	S	116	mateus	cd4
VKHVYQLRARSVSPK	ORF7	71	mateus	cd4
VQIDRLITGRLQSLQ	S	991	mateus	cd4
VFNATRFASVYAWNR	S	341	mateus	cd4
PLNSIIKTIQPRVEK	NSP2	276	mateus	cd4
APHGVVFLHVTYVPA	S	1056	mateus	cd4
TFKVSIWNLDYIINL	ORF6	21	mateus	cd4
KVTFFPDLNGDVVAI	NSP3	1956	mateus	cd4
AQYTSALLAGTITSG	S	871	mateus	cd4
CPFGEVFNATRFASV	S	336	mateus	cd4
ELDKYFKNHTSPDVD	S	1151	mateus	cd4
FTVEKGIYQTSNFRV	S	306	mateus	cd4
CEFQFCNDPFLGVYY	S	131	mateus	cd4
LAILTALRLCAYCCN	E	31	mateus	cd4
VFAQVKQIYKTPPIK	S	781	mateus	cd4
LLALHRSYLTPGDSS	S	241	mateus	cd4
IGINITRFQTLLALH	S	231	mateus	cd4
AYSNNSIAIPTNFTI	S	706	mateus	cd4
KHFYWFFSNYLKRRV	NSP4	3151	mateus	cd4
GINASVVNIQKEIDR	S	1171	mateus	cd4
SIIAYTMSLGAENSV	S	691	mateus	cd4/8
YIINLIIKNLSKSLT	ORF6	31	mateus	cd4
GETFVTHSKGLYRKC	NSP2	706	mateus	cd4
REEAIRHVRAWIGFD	NSP14	6001	mateus	cd4
WTFGAGAALQIPFAM	S	886_non_RBD	mateus	cd4
TQLCQYLNTLTLAVP	NSP16	6846	mateus	cd4
ALLAVFQSASKIITL	ORF3	51	mateus	cd4
LLLLDRLNQLESKMS	N	221	mateus	cd4
GAISSVLNDILSRLD	S	971	mateus	cd4
PSGTWLTYTGAIKLD	N	326	mateus	cd4
GLVASIKNFKSVLYY	NSP12	5166	mateus	cd4
QTFFKLVNKFLALCA	NSP2	676	mateus	cd4
SHNIALIWNVKDFMS	NSP3	2706	mateus	cd4
QNCVLKLKVDTANPK	NSP5	3346	mateus	cd4
FGEYSHVVAFNTLLF	NSP4	3071	mateus	cd4
SIAIPTNFTISVTTE	S	711	mateus	cd4
LPQGFSALEPLVDLP	S	216	mateus	cd4
LFVAAIFYLITPVHV	NSP4	2781	mateus	cd4
FNFNGLTGTGVLTES	S	541	mateus	cd4
LEASFNYLKSPNFSK	NSP3	2211	mateus	cd4
LIVTALRANSAVKLQ	NSP8	4126	mateus	cd4
GSLIYSTAALGVLMS	NSP3	2241	mateus	cd4
EFYAYLRKHFSMMIL	NSP12	5136	mateus	cd4
IWNLDYIINLIIKNL	ORF6	26	mateus	cd4
GGNYNYLYRLFRKSN	S	446	mateus	cd4
NVNRFNVAITRAKVG	NSP13	5881	mateus	cd4
KKRWQLALSKGVHFV	ORF3	66	mateus	cd4
LITGRLQSLQTYVTQ	S	996	mateus	cd4
LIIMRTFKVSIWNLD	ORF6	16	mateus	cd4
TDEMIAQYTSALLAG	S	866	mateus	cd4
HWFVTQRNFYEPQII	S	1101	mateus	cd4
YIRVGARKSAPLIEL	ORF8	46	mateus	cd4
QIDGYVMHANYIFWR	NSP16	7016	mateus	cd8
NMFITREEAIRHVRA	NSP14	5996	mateus	cd4
TIAYIICISTKHFYW	NSP4	3141	mateus	undetermined
DDQIGYYRRATRRIR	N	81	mateus	cd4
FNCYFPLQSYGFQPT	S	486	mateus	cd4
CAQKFNGLTVLPPLL	S	851	mateus	cd4
STECSNLLLQYGSFC	S	746	mateus	cd4
RFASVYAWNRKRISN	S	346	mateus	undetermined
NIDGYFKIYSKHTPI	S	196	mateus	cd4
AENSVAYSNNSIAIP	S	701	mateus	cd4
EIIKSQDLSVVSKVV	NSP15	6756	mateus	cd4
CTFLLNKEMYLKLRS	NSP4	3181	mateus	cd4
YGSFCTQLNRALTGI	S	756	mateus	cd4
NELSRVLGLKTLATH	NSP3	2111	mateus	cd4
DAFKLNIKLLGVGGK	NSP6	3836	mateus	cd4
IPFAMQMAYRFNGIG	S	896	mateus	cd4
FLGIITTVAAFHQEC	ORF8	6	mateus	cd4
GIYQTSNFRVQPTES	S	311	mateus	cd4
ENLLLYIDINGNLHP	NSP3	1251	mateus	cd4
LYSPIFLIVAAIVFI	ORF7	96	mateus	cd4
LGDISGINASVVNIQ	S	1166	mateus	cd4
VLLPLVSSQCVNLTT	S	6	mateus	cd4
VLSFCAFAVDAAKAY	NSP10	4266	mateus	cd4
LLVLVQSTQWSLFFF	NSP6	3591	mateus	cd4
QSINFVRIIMRLWLC	ORF3	116	mateus	cd4
KNPLLYDANYFLCWH	ORF3	136	mateus	cd4
QPYVFIKRSDARTAP	NSP1	66	mateus	cd8
TNFTISVTTEILPVS	S	716	mateus	cd4
FDAYVNTFSSTFNVP	NSP3	2591	mateus	undetermined
LRKHFSMMILSDDAV	NSP12	5141	mateus	cd4
GCVIAWNSNNLDSKV	S	431	mateus	cd4
SEETGTLIVNSVLLF	E	6	mateus	cd4
LGVYYHKNNKSWMES	S	141	mateus	cd4
IAEILLIIMRTFKVS	ORF6	11	mateus	cd4
DNFKFVCDNIKFADD	NSP3	1926	mateus	undetermined
QMAYRFNGIGVTQNV	S	901	mateus	cd4
SLLMPILTLTRALTA	NSP12	4631	mateus	cd4
MKIILFLALITLATC	ORF7	1	mateus	cd4
KGGKIVNNWLKQLIK	NSP4	2761	mateus	cd4
VVIKVCEFQFCNDPF	S	126	mateus	cd4
ECDIPIGAGICASYQ	S	661	mateus	cd4
NTLLFLMSFTVLCLT	NSP4	3081	mateus	cd4
ISSFKWDLTAFGLVA	NSP3	2311	mateus	cd4
PDILRVYANLGERVR	NSP12	4561	mateus	cd4
PLMYKGLPWNVVRIK	NSP14	6076	mateus	cd4
EAARYMRSLKVPATV	NSP3	1461	mateus	cd4
SLFFFLYENAFLPFA	NSP6	3601	mateus	cd4
SVLHSTQDLFLPFFS	S	46	mateus	cd4
AITILDGISQYSLRL	NSP2	566	mateus	cd4
DTRYVLMDGSIIQFP	NSP4	2951	mateus	cd4
LVYFLQSINFVRIIM	ORF3	111	mateus	cd4
YEQYIKWPWYIWLGF	S	1206	mateus	cd4
REGVFVSNGTHWFVT	S	1091	mateus	cd4
TTAPAICHDGKAHFP	S	1076	mateus	cd4
KLLKSIAATRGATVV	NSP12	4966	mateus	cd4
TSHKLVLSVNPYVCN	NSP13	5361	mateus	cd4
SFTRGVYYPDKVFRS	S	31	mateus	cd4
CTLKSFTVEKGIYQT	S	301	mateus	cd4
LCLFLLPSLATVAYF	NSP6	3636	mateus	cd4
TLVYKVYYGNALDQA	NSP6	3716	mateus	cd4
LLFNKVTLADAGFIK	S	821	mateus	cd4
KAHFPREGVFVSNGT	S	1086	mateus	cd4
TLVKQLSSNFGAISS	S	961	mateus	cd4
GKIADYNYKLPDDFT	S	416	mateus	cd4
YNYKLPDDFTGCVIA	S	421	mateus	cd4
MKDLSPRWYFYYLGT	N	101	nina	cd4
PRWYFYYLGTGPEAG	N	106	nina	cd4
TTDPSFLGRY	NSP2	1637	nelde	cd8
RTFKVSIWNLDY	ORF6	20	nelde	cd8
KLFAAETLK	NSP13	5456	nelde	cd8
QYIKWPWYI	S	1208	nelde	cd8
TPKYKFVRI	NSP5	3361	nelde	cd8
DLKGKYVQI	NSP10	4345	nelde	cd8
EAFEKMVSL	NSP7	3907	nelde	cd8
YEGNSPFHPL	ORF7	40	nelde	cd8
IEYPIIGDEL	NSP14	6219	nelde	cd8
YLYALVYFL	ORF3	107	schulien	cd8
ASMPTTIAK	NSP3	2192	schulien	cd8
SPRWYFYYL	N	105	schulien	cd8
GEVITFDNL	NSP3	1548	schulien	cd8
AEWFLAYIL	NSP3	2325	schulien	cd8
GEAANFCAL	NSP3	1705	schulien	cd8
TEVVGDIIL	NSP3	2069	schulien	cd8
KWPWYIWLGF	S	1211	schulien	cd8
KDGIIWVATEGALNT	N	127	nelde	cd4
GTWLTYTGAIKLDDK	N	328	nelde	cd4
RWYFYYLGTGPEAGL	N	107	nelde	cd4
ASWFTALTQHGKEDL	N	50	nelde	cd4
ASAFFGMSRIGMEVT	N	311	nelde	cd4
LLLLDRLNQLESKMS	N	221	nelde	cd4
LDDFVEIIKSQDLSV	NSP15	6752	nelde	cd4
ITRFQTLLALHRSYL	S	235	nelde	cd4
FNGLTVLPPLLTDEM	S	855	nelde	cd4
FMRIFTIGTVTLKQG	ORF3	4	nelde	cd4
FYVYSRVKNLNSSRV	E	56	nelde	cd4
IWNLDYIINLIIKNL	ORF6	26	nelde	cd4
QEEVQELYSPIFLIV	ORF7	90	nelde	cd4
SKWYIRVGARKSAPL	ORF8	43	nelde	cd4
SKLWAQCVQLHNDIL	NSP7	26	nina	cd4
HNDILLAKDTTEAFE	NSP7	36	nina	cd8
